# Supplementary material for: Robust temporal adiabatic passage with perfect frequency conversion between detuned acoustic cavities
Source: Nat Commun. 2024 Feb 17;15:1478. doi: 10.1038/s41467-024-45932-6 (PMC10874448; doi:10.1038/s41467-024-45932-6)
Supplement: Supplementary file 3 — Source Data [file 41467_2024_45932_MOESM3_ESM.xlsx]

## Sheet: Fig2b
1e-05	0.817261	1e-05	0.00222778
6e-05	0.696045	6e-05	-0.0158691
0.00011	0.398956	0.00011	0.00238037
0.00016	0.00686646	0.00016	-0.00125122
0.00021	-0.40274	0.00021	-0.0179138
0.00026	-0.703491	0.00026	-0.0409546
0.00031	-0.853821	0.00031	-0.014679
0.00036	-0.767731	0.00036	0.0352173
0.00041	-0.48407	0.00041	0.0447998
0.00046	-0.0721741	0.00046	0.0324707
0.00051	0.343201	0.00051	0.0101624
0.00056	0.653168	0.00056	0.0154114
0.00061	0.808777	0.00061	-0.00354004
0.00066	0.765411	0.00066	-0.025116
0.00071	0.551758	0.00071	-0.0401917
0.00076	0.195587	0.00076	-0.0222778
0.00081	-0.211517	0.00081	-0.0106506
0.00086	-0.574585	0.00086	-0.0318909
0.00091	-0.806702	0.00091	-0.0317688
0.00096	-0.827362	0.00096	0.000640869
0.00101	-0.64505	0.00101	0.0562134
0.00106	-0.267395	0.00106	0.0699768
0.00111	0.155487	0.00111	0.050293
0.00116	0.52774	0.00116	0.0279846
0.00121	0.751404	0.00121	0.00506592
0.00126	0.79715	0.00126	-0.0310364
0.00131	0.673248	0.00131	-0.0673218
0.00136	0.377228	0.00136	-0.0487976
0.00141	-0.0145569	0.00141	-0.0297852
0.00146	-0.428131	0.00146	-0.0238953
0.00151	-0.719391	0.00151	-0.0421448
0.00156	-0.835266	0.00156	-0.00671387
0.00161	-0.74411	0.00161	0.0541382
0.00166	-0.451385	0.00166	0.0834045
0.00171	-0.0484314	0.00171	0.0765076
0.00176	0.366394	0.00176	0.0483704
0.00181	0.660095	0.00181	0.0307617
0.00186	0.7948	0.00186	-0.0176086
0.00191	0.741852	0.00191	-0.0779724
0.00196	0.529663	0.00196	-0.0906982
0.00201	0.184326	0.00201	-0.0649109
0.00206	-0.236237	0.00206	-0.0280457
0.00211	-0.596161	0.00211	-0.028656
0.00216	-0.813446	0.00216	-0.0106506
0.00221	-0.805206	0.00221	0.0336304
0.00226	-0.602539	0.00226	0.0888672
0.00231	-0.235931	0.00231	0.104828
0.00236	0.177521	0.00236	0.0794373
0.00241	0.535339	0.00241	0.0422363
0.00246	0.746002	0.00246	-0.0085144
0.00251	0.774658	0.00251	-0.0638123
0.00256	0.646576	0.00256	-0.112152
0.00261	0.354523	0.00261	-0.100861
0.00266	-0.0252075	0.00266	-0.0636902
0.00271	-0.436707	0.00271	-0.0248108
0.00276	-0.731018	0.00276	-0.0103149
0.00281	-0.83725	0.00281	0.0283508
0.00286	-0.719269	0.00286	0.0878906
0.00291	-0.412476	0.00291	0.118347
0.00296	-0.0157776	0.00296	0.105133
0.00301	0.385376	0.00301	0.0614014
0.00306	0.656799	0.00306	0.0153198
0.00311	0.776581	0.00311	-0.0538635
0.00316	0.714172	0.00316	-0.118835
0.00321	0.503326	0.00321	-0.130066
0.00326	0.166351	0.00326	-0.098877
0.00331	-0.2435	0.00331	-0.0404968
0.00336	-0.598938	0.00336	-0.0144958
0.00341	-0.814514	0.00341	0.0307922
0.00346	-0.791992	0.00346	0.0827332
0.00351	-0.578308	0.00351	0.127686
0.00356	-0.20578	0.00356	0.125366
0.00361	0.202148	0.00361	0.0855103
0.00366	0.546539	0.00366	0.0372314
0.00371	0.740265	0.00371	-0.0406494
0.00376	0.750671	0.00376	-0.111084
0.00381	0.612122	0.00381	-0.154419
0.00386	0.326569	0.00386	-0.127716
0.00391	-0.0365906	0.00391	-0.0714417
0.00396	-0.433594	0.00396	-0.0178528
0.00401	-0.725616	0.00401	0.024353
0.00406	-0.825378	0.00406	0.0759583
0.00411	-0.701752	0.00411	0.133636
0.00416	-0.389618	0.00416	0.144165
0.00421	0.00210571	0.00421	0.111572
0.00426	0.395508	0.00426	0.0500183
0.00431	0.664398	0.00431	-0.0142822
0.00436	0.770874	0.00436	-0.0966492
0.00441	0.689301	0.00441	-0.162872
0.00446	0.463715	0.00446	-0.16037
0.00451	0.136414	0.00451	-0.109863
0.00456	-0.248138	0.00456	-0.0297546
0.00461	-0.582947	0.00461	0.0176392
0.00466	-0.799103	0.00466	0.0729065
0.00471	-0.778198	0.00471	0.127289
0.00476	-0.559448	0.00476	0.161957
0.00481	-0.186798	0.00481	0.135681
0.00486	0.210999	0.00486	0.0715942
0.00491	0.544952	0.00491	0.0050354
0.00496	0.740509	0.00496	-0.0791016
0.00501	0.746307	0.00501	-0.152161
0.00506	0.589478	0.00506	-0.186798
0.00511	0.289703	0.00511	-0.143372
0.00516	-0.066864	0.00516	-0.0627747
0.00521	-0.432098	0.00521	0.0122681
0.00526	-0.700348	0.00526	0.0675964
0.00531	-0.79834	0.00531	0.123413
0.00536	-0.686035	0.00536	0.169159
0.00541	-0.376099	0.00541	0.155823
0.00546	0.0136719	0.00546	0.0974731
0.00551	0.398712	0.00551	0.0201111
0.00556	0.657379	0.00556	-0.0552979
0.00561	0.761536	0.00561	-0.138397
0.00566	0.68399	0.00566	-0.192078
0.00571	0.445465	0.00571	-0.175079
0.00576	0.105743	0.00576	-0.105621
0.00581	-0.274292	0.00581	-0.00683594
0.00586	-0.578278	0.00586	0.0626831
0.00591	-0.767853	0.00591	0.121521
0.00596	-0.745728	0.00596	0.167419
0.00601	-0.539948	0.00601	0.174744
0.00606	-0.181824	0.00606	0.124634
0.00611	0.213501	0.00611	0.0401306
0.00616	0.542084	0.00616	-0.0358887
0.00621	0.729431	0.00621	-0.123077
0.00626	0.734741	0.00626	-0.185425
0.00631	0.579987	0.00631	-0.199249
0.00636	0.275696	0.00636	-0.138947
0.00641	-0.0909729	0.00641	-0.0401001
0.00646	-0.447754	0.00646	0.0498962
0.00651	-0.69455	0.00651	0.11615
0.00656	-0.768433	0.00656	0.162689
0.00661	-0.654022	0.00661	0.189911
0.00666	-0.354553	0.00666	0.152771
0.00671	0.0172729	0.00671	0.0677795
0.00676	0.389557	0.00676	-0.0255127
0.00681	0.645813	0.00681	-0.10318
0.00686	0.750458	0.00686	-0.171631
0.00691	0.674622	0.00691	-0.208252
0.00696	0.437256	0.00696	-0.166199
0.00701	0.0941467	0.00701	-0.0793457
0.00706	-0.287689	0.00706	0.0319214
0.00711	-0.586243	0.00711	0.101715
0.00716	-0.7547	0.00716	0.1586
0.00721	-0.723755	0.00721	0.191956
0.00726	-0.513916	0.00726	0.176239
0.00731	-0.165497	0.00731	0.102844
0.00736	0.217316	0.00736	-0.00512695
0.00741	0.530792	0.00741	-0.0872803
0.00746	0.713867	0.00746	-0.163361
0.00751	0.720886	0.00751	-0.202454
0.00756	0.571564	0.00756	-0.18985
0.00761	0.272095	0.00761	-0.110596
0.00766	-0.0982361	0.00766	0.000274658
0.00771	-0.454895	0.00771	0.088562
0.00776	-0.694031	0.00776	0.150879
0.00781	-0.756561	0.00781	0.185883
0.00786	-0.634705	0.00786	0.191498
0.00791	-0.340668	0.00791	0.131073
0.00796	0.0292053	0.00796	0.0320435
0.00801	0.3927	0.00801	-0.0713501
0.00806	0.637207	0.00806	-0.149445
0.00811	0.730835	0.00811	-0.200134
0.00816	0.65625	0.00816	-0.204468
0.00821	0.431488	0.00821	-0.135468
0.00826	0.094574	0.00826	-0.0358887
0.00831	-0.287537	0.00831	0.0743103
0.00836	-0.588837	0.00836	0.138062
0.00841	-0.753571	0.00841	0.178986
0.00846	-0.710999	0.00846	0.192047
0.00851	-0.49707	0.00851	0.157318
0.00856	-0.155121	0.00856	0.0681763
0.00861	0.221558	0.00861	-0.047699
0.00866	0.531464	0.00866	-0.13089
0.00871	0.706604	0.00871	-0.19101
0.00876	0.705566	0.00876	-0.208069
0.00881	0.554291	0.00881	-0.168243
0.00886	0.265015	0.00886	-0.0653992
0.00891	-0.0974121	0.00891	0.0491943
0.00896	-0.448486	0.00896	0.128693
0.00901	-0.694031	0.00901	0.170135
0.00906	-0.75116	0.00906	0.186798
0.00911	-0.625763	0.00911	0.172241
0.00916	-0.329346	0.00916	0.0977478
0.00921	0.0355225	0.00921	-0.0131531
0.00926	0.392578	0.00926	-0.112091
0.00931	0.639252	0.00931	-0.175262
0.00936	0.724976	0.00936	-0.204742
0.00941	0.645508	0.00941	-0.187408
0.00946	0.413391	0.00946	-0.0987854
0.00951	0.0863647	0.00951	0.0137939
0.00956	-0.285461	0.00956	0.115356
0.00961	-0.582214	0.00961	0.165741
0.00966	-0.745178	0.00966	0.1828
0.00971	-0.709808	0.00971	0.172302
0.00976	-0.490967	0.00976	0.120544
0.00981	-0.152588	0.00981	0.0237122
0.00986	0.228027	0.00986	-0.0875244
0.00991	0.53479	0.00991	-0.157471
0.00996	0.705841	0.00996	-0.19873
0.01001	0.698212	0.01001	-0.19223
0.01006	0.541931	0.01006	-0.130615
0.01011	0.252625	0.01011	-0.0224609
0.01016	-0.101105	0.01016	0.0918579
0.01021	-0.445709	0.01021	0.157867
0.01026	-0.689423	0.01026	0.179535
0.01031	-0.749664	0.01031	0.169678
0.01036	-0.621338	0.01036	0.134552
0.01041	-0.325287	0.01041	0.0519409
0.01046	0.0415955	0.01046	-0.0550537
0.01051	0.398193	0.01051	-0.138977
0.01056	0.638885	0.01056	-0.183929
0.01061	0.720581	0.01061	-0.1922
0.01066	0.63736	0.01066	-0.154755
0.01071	0.405945	0.01071	-0.0536804
0.01076	0.0789795	0.01076	0.0577698
0.01081	-0.289368	0.01081	0.146118
0.01086	-0.584442	0.01086	0.173676
0.01091	-0.745148	0.01091	0.167084
0.01096	-0.70636	0.01096	0.139954
0.01101	-0.485687	0.01101	0.0734253
0.01106	-0.143066	0.01106	-0.0197449
0.01111	0.235565	0.01111	-0.116211
0.01116	0.535034	0.01116	-0.16571
0.01121	0.704742	0.01121	-0.185638
0.01126	0.695953	0.01126	-0.162109
0.01131	0.53656	0.01131	-0.087616
0.01136	0.247223	0.01136	0.0238953
0.01141	-0.107178	0.01141	0.125183
0.01146	-0.452026	0.01146	0.167664
0.01151	-0.695038	0.01151	0.163818
0.01156	-0.750732	0.01156	0.136902
0.01161	-0.616394	0.01161	0.0908813
0.01166	-0.312775	0.01166	0.0101929
0.01171	0.0523071	0.01171	-0.086731
0.01176	0.401855	0.01176	-0.150604
0.01181	0.640106	0.01181	-0.173523
0.01186	0.719757	0.01186	-0.161377
0.01191	0.634155	0.01191	-0.112396
0.01196	0.400574	0.01196	-0.0107727
0.01201	0.0733643	0.01201	0.0921326
0.01206	-0.296295	0.01206	0.160767
0.01211	-0.592712	0.01211	0.162292
0.01216	-0.752655	0.01216	0.135345
0.01221	-0.706665	0.01221	0.0959167
0.01226	-0.477234	0.01226	0.0322266
0.01231	-0.12735	0.01231	-0.0525818
0.01236	0.248108	0.01236	-0.128448
0.01241	0.540833	0.01241	-0.156647
0.01246	0.701538	0.01246	-0.157379
0.01251	0.691925	0.01251	-0.120453
0.01256	0.534882	0.01256	-0.0438538
0.01261	0.24234	0.01261	0.0557861
0.01266	-0.119324	0.01266	0.138794
0.01271	-0.46109	0.01271	0.162354
0.01276	-0.702698	0.01276	0.136902
0.01281	-0.754639	0.01281	0.09552
0.01286	-0.614655	0.01286	0.045105
0.01291	-0.301971	0.01291	-0.0248413
0.01296	0.0697632	0.01296	-0.101562
0.01301	0.416809	0.01301	-0.139832
0.01306	0.644897	0.01306	-0.144806
0.01311	0.7164	0.01311	-0.120331
0.01316	0.630676	0.01316	-0.0690002
0.01321	0.394867	0.01321	0.0231934
0.01326	0.0621643	0.01326	0.106323
0.01331	-0.305328	0.01331	0.154419
0.01336	-0.603607	0.01336	0.137695
0.01341	-0.75885	0.01341	0.0962219
0.01346	-0.708374	0.01346	0.0533447
0.01351	-0.469574	0.01351	-0.00653076
0.01356	-0.114349	0.01356	-0.0715332
0.01361	0.265869	0.01361	-0.122772
0.01366	0.554779	0.01366	-0.12677
0.01371	0.706299	0.01371	-0.115662
0.01376	0.686493	0.01376	-0.0805359
0.01381	0.524261	0.01381	-0.0111084
0.01386	0.230499	0.01386	0.0721741
0.01391	-0.130859	0.01391	0.13501
0.01396	-0.472992	0.01396	0.138031
0.01401	-0.711304	0.01401	0.0989075
0.01406	-0.755737	0.01406	0.0534668
0.01411	-0.607941	0.01411	0.00991821
0.01416	-0.290924	0.01416	-0.04422
0.01421	0.0853271	0.01421	-0.100891
0.01426	0.431824	0.01426	-0.11554
0.01431	0.658295	0.01431	-0.101379
0.01436	0.719238	0.01436	-0.076355
0.01441	0.622406	0.01441	-0.0362244
0.01446	0.380981	0.01446	0.0397339
0.01451	0.0478516	0.01451	0.103851
0.01456	-0.321686	0.01456	0.131714
0.01461	-0.613373	0.01461	0.10199
0.01466	-0.76062	0.01466	0.0557251
0.01471	-0.704041	0.01471	0.0163269
0.01476	-0.458008	0.01476	-0.0270386
0.01481	-0.0985718	0.01481	-0.0706482
0.01486	0.279694	0.01486	-0.101685
0.01491	0.568787	0.01491	-0.0893555
0.01496	0.713654	0.01496	-0.0723877
0.01501	0.689056	0.01501	-0.0426025
0.01506	0.514557	0.01506	0.0109863
0.01511	0.211151	0.01511	0.0701294
0.01516	-0.153229	0.01516	0.111603
0.01521	-0.489441	0.01521	0.100006
0.01526	-0.716125	0.01526	0.0593567
0.01531	-0.751068	0.01531	0.0198364
0.01536	-0.596497	0.01536	-0.011261
0.01541	-0.277802	0.01541	-0.0480042
0.01546	0.102417	0.01546	-0.0809937
0.01551	0.446442	0.01551	-0.0778809
0.01556	0.666748	0.01556	-0.0631104
0.01561	0.723236	0.01561	-0.0404053
0.01566	0.619873	0.01566	-0.0119629
0.01571	0.364441	0.01571	0.0419312
0.01576	0.0250854	0.01576	0.0845032
0.01581	-0.346222	0.01581	0.0933228
0.01586	-0.627747	0.01586	0.0582886
0.01591	-0.757416	0.01591	0.0215454
0.01596	-0.689331	0.01596	-0.00177002
0.01601	-0.440948	0.01601	-0.0276184
0.01606	-0.0846252	0.01606	-0.0536804
0.01611	0.294189	0.01611	-0.0689392
0.01616	0.58078	0.01616	-0.0489807
0.01621	0.721741	0.01621	-0.0360718
0.01626	0.687592	0.01626	-0.0195007
0.01631	0.503265	0.01631	0.0162354
0.01636	0.190887	0.01636	0.0531921
0.01641	-0.179993	0.01641	0.0749512
0.01646	-0.509369	0.01646	0.0559692
0.01651	-0.72229	0.01651	0.0219421
0.01656	-0.741608	0.01656	-0.000488281
0.01661	-0.578247	0.01661	-0.0119629
0.01666	-0.256134	0.01666	-0.0287781
0.01671	0.119354	0.01671	-0.0497437
0.01676	0.458344	0.01676	-0.0401917
0.01681	0.675476	0.01681	-0.026886
0.01686	0.724976	0.01686	-0.0167542
0.01691	0.611511	0.01691	-0.00692749
0.01696	0.345337	0.01696	0.0255432
0.01701	-0.00119019	0.01701	0.0513
0.01706	-0.366943	0.01706	0.0519409
0.01711	-0.64032	0.01711	0.0194702
0.01716	-0.759979	0.01716	-0.00411987
0.01721	-0.677856	0.01721	-0.0057373
0.01726	-0.415985	0.01726	-0.00842285
0.01731	-0.0599976	0.01731	-0.0223083
0.01736	0.312195	0.01736	-0.0297852
0.01741	0.589478	0.01741	-0.0151367
0.01746	0.721527	0.01746	-0.0139771
0.01751	0.679596	0.01751	-0.0142212
0.01756	0.487061	0.01756	0.00146484
0.01761	0.170715	0.01761	0.0231323
0.01766	-0.202362	0.01766	0.0357056
0.01771	-0.524628	0.01771	0.0169373
0.01776	-0.731506	0.01776	-0.00357056
0.01781	-0.735596	0.01781	-0.00662231
0.01786	-0.558868	0.01786	0.003479
0.01791	-0.22876	0.01791	0.00350952
0.01796	0.144653	0.01796	-0.00949097
0.01801	0.473267	0.01801	-0.00411987
0.01806	0.678619	0.01806	-0.00588989
0.01811	0.714661	0.01811	-0.0138855
0.01816	0.597443	0.01816	-0.0195923
0.01821	0.326569	0.01821	-0.00134277
0.01826	-0.0246582	0.01826	0.0127869
0.01831	-0.38736	0.01831	0.012085
0.01836	-0.65155	0.01836	-0.00674438
0.01841	-0.754303	0.01841	-0.00958252
0.01846	-0.661041	0.01846	0.00921631
0.01851	-0.393372	0.01851	0.0213318
0.01856	-0.0345459	0.01856	0.017395
0.01861	0.332611	0.01861	0.00778198
0.01866	0.599854	0.01866	0.00790405
0.01871	0.718994	0.01871	-0.00854492
0.01876	0.668793	0.01876	-0.0284424
0.01881	0.460571	0.01881	-0.0286865
0.01886	0.144592	0.01886	-0.014679
0.01891	-0.221924	0.01891	0.00131226
0.01896	-0.535553	0.01896	-0.00942993
0.01901	-0.729279	0.01901	-0.0117188
0.01906	-0.72403	0.01906	0.00674438
0.01911	-0.536591	0.01911	0.0344238
0.01916	-0.205536	0.01916	0.0407715
0.01921	0.167725	0.01921	0.0280762
0.01926	0.489319	0.01926	0.0226135
0.01931	0.682434	0.01931	0.00228882
0.01936	0.706055	0.01936	-0.0276184
0.01941	0.575714	0.01941	-0.0484619
0.01946	0.298187	0.01946	-0.0406494
0.01951	-0.0466309	0.01951	-0.0219727
0.01956	-0.400879	0.01956	-0.0134583
0.01961	-0.654633	0.01961	-0.0148926
0.01966	-0.745667	0.01966	0.00256348
0.01971	-0.642242	0.01971	0.0387878
0.01976	-0.368988	0.01976	0.0585327
0.01981	-0.0116577	0.01981	0.0527039
0.01986	0.351593	0.01986	0.0361023
0.01991	0.605408	0.01991	0.0166016
0.01996	0.71283	0.01996	-0.0210571
0.02001	0.649384	0.02001	-0.0585327
0.02006	0.438202	0.02006	-0.0652466
0.02011	0.12146	0.02011	-0.0507507
0.02016	-0.23999	0.02016	-0.0247498
0.02021	-0.547729	0.02021	-0.019989
0.02026	-0.728271	0.02026	-0.00238037
0.02031	-0.704285	0.02031	0.0361023
0.02036	-0.511047	0.02036	0.0717468
0.02041	-0.180511	0.02041	0.0785828
0.02046	0.185699	0.02046	0.0542908
0.02051	0.495972	0.02051	0.0314026
0.02056	0.680756	0.02056	-0.00970459
0.02061	0.69342	0.02061	-0.0563049
0.02066	0.551544	0.02066	-0.0862122
0.02071	0.276031	0.02071	-0.0764771
0.02076	-0.0671692	0.02076	-0.0481567
0.02081	-0.411896	0.02081	-0.0256348
0.02086	-0.657288	0.02086	-0.00637817
0.02091	-0.735565	0.02091	0.0317383
0.02096	-0.623444	0.02096	0.0749817
0.02101	-0.341156	0.02101	0.0962524
0.02106	0.0157166	0.02106	0.0809326
0.02111	0.362732	0.02111	0.0482178
0.02116	0.60498	0.02116	0.00628662
0.02121	0.701141	0.02121	-0.0503235
0.02126	0.631195	0.02126	-0.097229
0.02131	0.416229	0.02131	-0.100739
0.02136	0.101593	0.02136	-0.0767517
0.02141	-0.257751	0.02141	-0.0384827
0.02146	-0.550171	0.02146	-0.012146
0.02151	-0.71994	0.02151	0.0249939
0.02156	-0.691254	0.02156	0.0748596
0.02161	-0.487671	0.02161	0.107758
0.02166	-0.154022	0.02166	0.107483
0.02171	0.207153	0.02171	0.0681458
0.02176	0.50177	0.02176	0.0232849
0.02181	0.66861	0.02181	-0.0389099
0.02186	0.673859	0.02186	-0.0962524
0.02191	0.53009	0.02191	-0.12326
0.02196	0.259247	0.02196	-0.103363
0.02201	-0.0839233	0.02201	-0.0600586
0.02206	-0.420135	0.02206	-0.0187073
0.02211	-0.655853	0.02211	0.0197449
0.02216	-0.720612	0.02216	0.0692444
0.02221	-0.601562	0.02221	0.114014
0.02226	-0.317047	0.02226	0.126678
0.02231	0.0344238	0.02231	0.0925598
0.02236	0.372772	0.02236	0.04245
0.02241	0.605896	0.02241	-0.0188293
0.02246	0.684296	0.02246	-0.0890198
0.02251	0.608704	0.02251	-0.137695
0.02256	0.393219	0.02256	-0.130676
0.02261	0.0863342	0.02261	-0.086853
0.02266	-0.263794	0.02266	-0.0310974
0.02271	-0.551392	0.02271	0.0125427
0.02276	-0.709625	0.02276	0.0628052
0.02281	-0.673523	0.02281	0.114929
0.02286	-0.464661	0.02286	0.137665
0.02291	-0.135315	0.02291	0.119324
0.02296	0.218872	0.02296	0.0637817
0.02301	0.504791	0.02301	0.00115967
0.02306	0.660492	0.02306	-0.0754089
0.02311	0.658203	0.02311	-0.137634
0.02316	0.508392	0.02316	-0.154602
0.02321	0.236633	0.02321	-0.119659
0.02326	-0.0990295	0.02326	-0.0539856
0.02331	-0.421448	0.02331	0.00491333
0.02336	-0.645203	0.02336	0.0579529
0.02341	-0.705811	0.02341	0.108063
0.02346	-0.582275	0.02346	0.14386
0.02351	-0.299377	0.02351	0.14209
0.02356	0.0501404	0.02356	0.0901794
0.02361	0.37674	0.02361	0.0193787
0.02366	0.598999	0.02366	-0.0569153
0.02371	0.671906	0.02371	-0.129822
0.02376	0.592712	0.02376	-0.168701
0.02381	0.37735	0.02381	-0.146912
0.02386	0.0653076	0.02386	-0.0856018
0.02391	-0.273224	0.02391	-0.00863647
0.02396	-0.546997	0.02396	0.0521545
0.02401	-0.691742	0.02401	0.103241
0.02406	-0.655212	0.02406	0.145111
0.02411	-0.443817	0.02411	0.155212
0.02416	-0.124084	0.02416	0.118073
0.02421	0.22522	0.02421	0.0423584
0.02426	0.502838	0.02426	-0.0362244
0.02431	0.651672	0.02431	-0.115479
0.02436	0.644592	0.02436	-0.172058
0.02441	0.491425	0.02441	-0.170929
0.02446	0.220978	0.02446	-0.117188
0.02451	-0.111084	0.02451	-0.0332031
0.02456	-0.423859	0.02456	0.039978
0.02461	-0.636841	0.02461	0.0985413
0.02466	-0.684998	0.02466	0.144196
0.02471	-0.560699	0.02471	0.162476
0.02476	-0.285522	0.02476	0.140411
0.02481	0.0560303	0.02481	0.0688782
0.02486	0.37735	0.02486	-0.0130005
0.02491	0.594086	0.02491	-0.0982971
0.02496	0.659515	0.02496	-0.167999
0.02501	0.577667	0.02501	-0.188171
0.02506	0.360199	0.02506	-0.144348
0.02511	0.0535889	0.02511	-0.0646057
0.02516	-0.277222	0.02516	0.0244141
0.02521	-0.543762	0.02521	0.0909729
0.02526	-0.678375	0.02526	0.139832
0.02531	-0.635284	0.02531	0.16925
0.02536	-0.427399	0.02536	0.156677
0.02541	-0.114197	0.02541	0.0961609
0.02546	0.224243	0.02546	0.00704956
0.02551	0.498169	0.02551	-0.0783386
0.02556	0.643341	0.02556	-0.151367
0.02561	0.634125	0.02561	-0.191406
0.02566	0.477509	0.02566	-0.171265
0.02571	0.206726	0.02571	-0.0993042
0.02576	-0.117584	0.02576	0.00143433
0.02581	-0.421906	0.02581	0.081543
0.02586	-0.626221	0.02586	0.135315
0.02591	-0.674042	0.02591	0.165741
0.02596	-0.54483	0.02596	0.165924
0.02601	-0.273621	0.02601	0.123962
0.02606	0.0624084	0.02606	0.0344849
0.02611	0.374664	0.02611	-0.0569763
0.02616	0.585907	0.02616	-0.136658
0.02621	0.651459	0.02621	-0.188965
0.02626	0.565674	0.02626	-0.187897
0.02631	0.349152	0.02631	-0.12738
0.02636	0.0439453	0.02636	-0.0315857
0.02641	-0.278076	0.02641	0.0628357
0.02646	-0.539307	0.02646	0.128754
0.02651	-0.669037	0.02651	0.16449
0.02656	-0.624939	0.02656	0.171844
0.02661	-0.418091	0.02661	0.139648
0.02666	-0.104797	0.02666	0.0654602
0.02671	0.227814	0.02671	-0.032959
0.02676	0.496216	0.02676	-0.116577
0.02681	0.634125	0.02681	-0.177917
0.02686	0.621857	0.02686	-0.197357
0.02691	0.46582	0.02691	-0.152649
0.02696	0.202179	0.02696	-0.0624084
0.02701	-0.120636	0.02701	0.0392456
0.02706	-0.421234	0.02706	0.115814
0.02711	-0.62149	0.02711	0.160278
0.02716	-0.664612	0.02716	0.17627
0.02721	-0.535217	0.02721	0.151794
0.02726	-0.265533	0.02726	0.0910339
0.02731	0.0665894	0.02731	-0.0057373
0.02736	0.375244	0.02736	-0.0945435
0.02741	0.581818	0.02741	-0.162384
0.02746	0.642548	0.02746	-0.196716
0.02751	0.557434	0.02751	-0.171661
0.02756	0.341217	0.02756	-0.0948486
0.02761	0.0391541	0.02761	0.0106201
0.02766	-0.278259	0.02766	0.100037
0.02771	-0.537628	0.02771	0.1539
0.02776	-0.662445	0.02776	0.172394
0.02781	-0.617523	0.02781	0.160339
0.02786	-0.409149	0.02786	0.11087
0.02791	-0.0992126	0.02791	0.025238
0.02796	0.229584	0.02796	-0.0708313
0.02801	0.495392	0.02801	-0.145386
0.02806	0.628448	0.02806	-0.186493
0.02811	0.616669	0.02811	-0.184692
0.02816	0.45752	0.02816	-0.121887
0.02821	0.195099	0.02821	-0.0223389
0.02826	-0.124573	0.02826	0.077301
0.02831	-0.421417	0.02831	0.143463
0.02836	-0.619568	0.02836	0.167969
0.02841	-0.659912	0.02841	0.164764
0.02846	-0.52652	0.02846	0.124695
0.02851	-0.260132	0.02851	0.0527039
0.02856	0.0714722	0.02856	-0.0456238
0.02861	0.377167	0.02861	-0.122894
0.02866	0.580475	0.02866	-0.173981
0.02871	0.638153	0.02871	-0.185791
0.02876	0.549225	0.02876	-0.143127
0.02881	0.335022	0.02881	-0.055481
0.02886	0.0350647	0.02886	0.0491638
0.02891	-0.279327	0.02891	0.128479
0.02896	-0.538727	0.02896	0.165375
0.02901	-0.662933	0.02901	0.163208
0.02906	-0.614624	0.02906	0.13266
0.02911	-0.403534	0.02911	0.0723877
0.02916	-0.0923157	0.02916	-0.0160522
0.02921	0.236694	0.02921	-0.100616
0.02926	0.495667	0.02926	-0.157013
0.02931	0.626038	0.02931	-0.178192
0.02936	0.610718	0.02936	-0.156982
0.02941	0.453186	0.02941	-0.0826416
0.02946	0.189514	0.02946	0.0179138
0.02951	-0.127808	0.02951	0.108093
0.02956	-0.424255	0.02956	0.156403
0.02961	-0.620941	0.02961	0.16272
0.02966	-0.659058	0.02966	0.138611
0.02971	-0.526093	0.02971	0.084259
0.02976	-0.251495	0.02976	0.0119629
0.02981	0.0808716	0.02981	-0.0740662
0.02986	0.38208	0.02986	-0.136993
0.02991	0.578674	0.02991	-0.167572
0.02996	0.636932	0.02996	-0.160278
0.03001	0.544434	0.03001	-0.10434
0.03006	0.331268	0.03006	-0.0143433
0.03011	0.0283203	0.03011	0.080658
0.03016	-0.286438	0.03016	0.142426
0.03021	-0.544617	0.03021	0.15863
0.03026	-0.662201	0.03026	0.139984
0.03031	-0.613098	0.03031	0.0955505
0.03036	-0.395538	0.03036	0.0317078
0.03041	-0.082428	0.03041	-0.0468445
0.03046	0.239349	0.03046	-0.117554
0.03051	0.497681	0.03051	-0.152863
0.03056	0.625275	0.03056	-0.155365
0.03061	0.610535	0.03061	-0.119476
0.03066	0.451019	0.03066	-0.0422363
0.03071	0.18277	0.03071	0.050354
0.03076	-0.138	0.03076	0.123016
0.03081	-0.434723	0.03081	0.153198
0.03086	-0.623505	0.03086	0.138367
0.03091	-0.660706	0.03091	0.102783
0.03096	-0.516693	0.03096	0.04422
0.03101	-0.245544	0.03101	-0.0205078
0.03106	0.0898438	0.03106	-0.09198
0.03111	0.385834	0.03111	-0.135284
0.03116	0.581635	0.03116	-0.14444
0.03121	0.6362	0.03121	-0.126312
0.03126	0.54483	0.03126	-0.0646973
0.03131	0.327179	0.03131	0.019104
0.03136	0.0185242	0.03136	0.100006
0.03141	-0.298462	0.03141	0.139496
0.03146	-0.551971	0.03146	0.137451
0.03151	-0.66684	0.03151	0.102509
0.03156	-0.607819	0.03156	0.0568542
0.03161	-0.388489	0.03161	-0.000457764
0.03166	-0.0724487	0.03166	-0.065918
0.03171	0.248749	0.03171	-0.115692
0.03176	0.50708	0.03176	-0.131775
0.03181	0.630341	0.03181	-0.11969
0.03186	0.608124	0.03186	-0.0822144
0.03191	0.445221	0.03191	-0.00802612
0.03196	0.174225	0.03196	0.070343
0.03201	-0.147247	0.03201	0.123688
0.03206	-0.44516	0.03206	0.132843
0.03211	-0.630981	0.03211	0.102356
0.03216	-0.662872	0.03216	0.0646973
0.03221	-0.511536	0.03221	0.0122375
0.03226	-0.234497	0.03226	-0.0391235
0.03231	0.101898	0.03231	-0.09375
0.03236	0.39743	0.03236	-0.116547
0.03241	0.588959	0.03241	-0.112122
0.03246	0.639374	0.03246	-0.0845032
0.03251	0.540619	0.03251	-0.0290222
0.03256	0.315308	0.03256	0.0381165
0.03261	0.00680542	0.03261	0.100861
0.03266	-0.309692	0.03266	0.121552
0.03271	-0.560455	0.03271	0.104248
0.03276	-0.671417	0.03276	0.065155
0.03281	-0.605713	0.03281	0.0233154
0.03286	-0.382965	0.03286	-0.0220337
0.03291	-0.0584106	0.03291	-0.0682373
0.03296	0.266968	0.03296	-0.0973816
0.03301	0.519043	0.03301	-0.099762
0.03306	0.632751	0.03306	-0.082428
0.03311	0.605682	0.03311	-0.0472107
0.03316	0.434479	0.03316	0.0131531
0.03321	0.163757	0.03321	0.0740051
0.03326	-0.162689	0.03326	0.106262
0.03331	-0.458038	0.03331	0.0989075
0.03336	-0.638214	0.03336	0.0651245
0.03341	-0.659576	0.03341	0.0314636
0.03346	-0.504364	0.03346	-0.00939941
0.03351	-0.22403	0.03351	-0.0454102
0.03356	0.116333	0.03356	-0.0783386
0.03361	0.414368	0.03361	-0.0842285
0.03366	0.599854	0.03366	-0.0733337
0.03371	0.639984	0.03371	-0.0527344
0.03376	0.528748	0.03376	-0.00958252
0.03381	0.304688	0.03381	0.0444031
0.03386	-0.00994873	0.03386	0.0865479
0.03391	-0.324585	0.03391	0.0911255
0.03396	-0.572479	0.03396	0.0656128
0.03401	-0.671722	0.03401	0.0319519
0.03406	-0.599823	0.03406	-0.000457764
0.03411	-0.368744	0.03411	-0.0258179
0.03416	-0.0421448	0.03416	-0.0542603
0.03421	0.281067	0.03421	-0.0686035
0.03426	0.52951	0.03426	-0.0636292
0.03431	0.638031	0.03431	-0.0483398
0.03436	0.602081	0.03436	-0.0237427
0.03441	0.423218	0.03441	0.0170898
0.03446	0.146484	0.03446	0.0617065
0.03451	-0.179077	0.03451	0.0782471
0.03456	-0.47229	0.03456	0.0637512
0.03461	-0.644531	0.03461	0.0308228
0.03466	-0.656952	0.03466	0.00723267
0.03471	-0.491852	0.03471	-0.0166931
0.03476	-0.204803	0.03476	-0.0324707
0.03481	0.135315	0.03481	-0.0485229
0.03486	0.426239	0.03486	-0.0473938
0.03491	0.606293	0.03491	-0.039917
0.03496	0.63858	0.03496	-0.0293884
0.03501	0.522369	0.03501	-0.00302124
0.03506	0.286621	0.03506	0.0305786
0.03511	-0.0275574	0.03511	0.059845
0.03516	-0.343201	0.03516	0.0562134
0.03521	-0.582458	0.03521	0.0315247
0.03526	-0.673279	0.03526	0.00723267
0.03531	-0.587891	0.03531	-0.00680542
0.03536	-0.34964	0.03536	-0.0150757
0.03541	-0.0254822	0.03541	-0.0299377
0.03546	0.297241	0.03546	-0.0325928
0.03551	0.540619	0.03551	-0.0271606
0.03556	0.64093	0.03556	-0.0228271
0.03561	0.594238	0.03561	-0.0169373
0.03566	0.409393	0.03566	0.00527954
0.03571	0.123932	0.03571	0.0324402
0.03576	-0.198364	0.03576	0.0430603
0.03581	-0.485016	0.03581	0.0299988
0.03586	-0.650391	0.03586	0.00604248
0.03591	-0.650452	0.03591	-0.00167847
0.03596	-0.473053	0.03596	-0.0038147
0.03601	-0.183014	0.03601	-0.00619507
0.03606	0.152283	0.03606	-0.0173035
0.03611	0.439148	0.03611	-0.0144043
0.03616	0.610046	0.03616	-0.013855
0.03621	0.635071	0.03621	-0.0190125
0.03626	0.510712	0.03626	-0.0121155
0.03631	0.26767	0.03631	0.00631714
0.03636	-0.0472107	0.03636	0.0222778
0.03641	-0.360382	0.03641	0.0209656
0.03646	-0.588226	0.03646	0.00738525
0.03651	-0.670624	0.03651	0.000518799
0.03656	-0.57373	0.03656	0.00299072
0.03661	-0.330566	0.03661	0.00946045
0.03666	-0.00198364	0.03666	0.00375366
0.03671	0.312988	0.03671	-0.000427246
0.03676	0.546997	0.03676	-0.00109863
0.03681	0.638672	0.03681	-0.0158081
0.03686	0.583832	0.03686	-0.0243835
0.03691	0.391785	0.03691	-0.0179443
0.03696	0.103943	0.03696	-0.00152588
0.03701	-0.217224	0.03701	0.00698853
0.03706	-0.496918	0.03706	0.00256348
0.03711	-0.650787	0.03711	-0.00268555
0.03716	-0.640411	0.03716	0.00717163
0.03721	-0.455444	0.03721	0.0206909
0.03726	-0.160767	0.03726	0.0263062
0.03731	0.173706	0.03731	0.0190735
0.03736	0.450897	0.03736	0.010498
0.03741	0.611115	0.03741	-0.00582886
0.03746	0.625	0.03746	-0.0292358
0.03751	0.490906	0.03751	-0.037262
0.03756	0.248169	0.03756	-0.0259399
0.03761	-0.0680237	0.03761	-0.0111389
0.03766	-0.374359	0.03766	-0.00604248
0.03771	-0.593933	0.03771	-0.00744629
0.03776	-0.664551	0.03776	0.00799561
0.03781	-0.557098	0.03781	0.0280151
0.03786	-0.30838	0.03786	0.0444946
0.03791	0.0185852	0.03791	0.0377502
0.03796	0.328979	0.03796	0.0250854
0.03801	0.550873	0.03801	0.00521851
0.03806	0.633301	0.03806	-0.0237122
0.03811	0.569366	0.03811	-0.0450745
0.03816	0.371185	0.03816	-0.0498047
0.03821	0.0828247	0.03821	-0.0337219
0.03826	-0.234314	0.03826	-0.0204163
0.03831	-0.503632	0.03831	-0.00973511
0.03836	-0.646423	0.03836	0.00473022
0.03841	-0.624359	0.03841	0.0304871
0.03846	-0.435486	0.03846	0.0541687
0.03851	-0.13797	0.03851	0.0600891
0.03856	0.187103	0.03856	0.0443115
0.03861	0.458801	0.03861	0.0185547
0.03866	0.608337	0.03866	-0.0158997
0.03871	0.615814	0.03871	-0.0509338
0.03876	0.475922	0.03876	-0.0646973
0.03881	0.225372	0.03881	-0.0572815
0.03886	-0.0883484	0.03886	-0.0382385
0.03891	-0.385376	0.03891	-0.0180054
0.03896	-0.592316	0.03896	-0.000976562
0.03901	-0.651398	0.03901	0.0302429
0.03906	-0.537415	0.03906	0.0592346
0.03911	-0.287415	0.03911	0.0772095
0.03916	0.0381775	0.03916	0.0649414
0.03921	0.34082	0.03921	0.0373535
0.03926	0.552002	0.03926	-0.00177002
0.03931	0.624969	0.03931	-0.0470581
0.03936	0.552704	0.03936	-0.0776672
0.03941	0.352875	0.03941	-0.0808716
0.03946	0.0638428	0.03946	-0.0569153
0.03951	-0.250427	0.03951	-0.0335083
0.03956	-0.510315	0.03956	-0.00628662
0.03961	-0.638885	0.03961	0.026123
0.03966	-0.604095	0.03966	0.0641785
0.03971	-0.413757	0.03971	0.0885315
0.03976	-0.118835	0.03976	0.0847473
0.03981	0.203247	0.03981	0.0574341
0.03986	0.463776	0.03986	0.0144348
0.03991	0.603424	0.03991	-0.0357666
0.03996	0.599915	0.03996	-0.0835266
0.04001	0.454651	0.04001	-0.0993958
0.04006	0.20755	0.04006	-0.0844116
0.04011	-0.101379	0.04011	-0.04953
0.04016	-0.397003	0.04016	-0.0145874
0.04021	-0.592804	0.04021	0.0202332
0.04026	-0.638153	0.04026	0.0609741
0.04031	-0.513123	0.04031	0.0923157
0.04036	-0.263397	0.04036	0.104675
0.04041	0.0523376	0.04041	0.0788269
0.04046	0.34549	0.04046	0.033905
0.04051	0.549316	0.04051	-0.0231628
0.04056	0.613647	0.04056	-0.0802917
0.04061	0.536774	0.04061	-0.108978
0.04066	0.334076	0.04066	-0.107056
0.04071	0.0470581	0.04071	-0.0731506
0.04076	-0.260223	0.04076	-0.0306091
0.04081	-0.511047	0.04081	0.0135803
0.04086	-0.632141	0.04086	0.057312
0.04091	-0.588684	0.04091	0.0960999
0.04096	-0.390381	0.04096	0.11676
0.04101	-0.0957336	0.04101	0.102722
0.04106	0.207947	0.04106	0.0527954
0.04111	0.461487	0.04111	-0.00738525
0.04116	0.594574	0.04116	-0.0684814
0.04121	0.587006	0.04121	-0.115662
0.04126	0.438934	0.04126	-0.127197
0.04131	0.187531	0.04131	-0.100037
0.04136	-0.115479	0.04136	-0.0503845
0.04141	-0.397705	0.04141	0.00372314
0.04146	-0.584167	0.04146	0.0525513
0.04151	-0.625305	0.04151	0.0959167
0.04156	-0.496582	0.04156	0.12207
0.04161	-0.243225	0.04161	0.122345
0.04166	0.0683594	0.04166	0.079895
0.04171	0.349701	0.04171	0.014801
0.04176	0.541901	0.04176	-0.0548401
0.04181	0.601044	0.04181	-0.116608
0.04186	0.520325	0.04186	-0.138824
0.04191	0.317505	0.04191	-0.123688
0.04196	0.0318604	0.04196	-0.0735474
0.04201	-0.2659	0.04201	-0.0142517
0.04206	-0.508209	0.04206	0.0440979
0.04211	-0.619934	0.04211	0.0934753
0.04216	-0.571594	0.04216	0.126648
0.04221	-0.373688	0.04221	0.133789
0.04226	-0.0828247	0.04226	0.101807
0.04231	0.218079	0.04231	0.0409546
0.04236	0.461365	0.04236	-0.0363464
0.04241	0.582825	0.04241	-0.106842
0.04246	0.571747	0.04246	-0.148438
0.04251	0.422852	0.04251	-0.142914
0.04256	0.174896	0.04256	-0.0996399
0.04261	-0.123352	0.04261	-0.03479
0.04266	-0.398163	0.04266	0.032074
0.04271	-0.577423	0.04271	0.0875244
0.04276	-0.612396	0.04276	0.12854
0.04281	-0.479523	0.04281	0.14212
0.04286	-0.227417	0.04286	0.123535
0.04291	0.0749817	0.04291	0.06427
0.04296	0.351135	0.04296	-0.0144958
0.04301	0.536469	0.04301	-0.088562
0.04306	0.59079	0.04306	-0.148773
0.04311	0.504303	0.04311	-0.16095
0.04316	0.301849	0.04316	-0.126373
0.04321	0.0194702	0.04321	-0.0566406
0.04326	-0.268219	0.04326	0.0153198
0.04331	-0.498444	0.04331	0.0804138
0.04336	-0.607697	0.04336	0.126465
0.04341	-0.557709	0.04341	0.147858
0.04346	-0.362946	0.04346	0.137146
0.04351	-0.0732727	0.04351	0.0880432
0.04356	0.224915	0.04356	0.013031
0.04361	0.458191	0.04361	-0.0713501
0.04366	0.574738	0.04366	-0.137848
0.04371	0.559113	0.04371	-0.169373
0.04376	0.408051	0.04376	-0.150146
0.04381	0.161926	0.04381	-0.0849304
0.04386	-0.128815	0.04386	-0.00582886
0.04391	-0.397186	0.04391	0.0681763
0.04396	-0.566315	0.04396	0.121765
0.04401	-0.596588	0.04401	0.151215
0.04406	-0.469177	0.04406	0.145325
0.04411	-0.220886	0.04411	0.108826
0.04416	0.0821228	0.04416	0.038269
0.04421	0.353302	0.04421	-0.0472107
0.04426	0.530365	0.04426	-0.123138
0.04431	0.579773	0.04431	-0.171997
0.04436	0.492554	0.04436	-0.165039
0.04441	0.289276	0.04441	-0.115631
0.04446	0.0134277	0.04446	-0.0300598
0.04451	-0.269714	0.04451	0.0509644
0.04456	-0.494354	0.04456	0.114655
0.04461	-0.597198	0.04461	0.149902
0.04466	-0.544739	0.04466	0.154572
0.04471	-0.353241	0.04471	0.124481
0.04476	-0.0673523	0.04476	0.0600891
0.04481	0.224792	0.04481	-0.0232544
0.04486	0.45697	0.04486	-0.104584
0.04491	0.56723	0.04491	-0.162323
0.04496	0.548065	0.04496	-0.176666
0.04501	0.398315	0.04501	-0.137848
0.04506	0.153961	0.04506	-0.0583191
0.04511	-0.132538	0.04511	0.0279236
0.04516	-0.396393	0.04516	0.10202
0.04521	-0.557587	0.04521	0.146545
0.04526	-0.587433	0.04526	0.161041
0.04531	-0.459442	0.04531	0.136536
0.04536	-0.213623	0.04536	0.0831909
0.04541	0.0841064	0.04541	-0.000152588
0.04546	0.351593	0.04546	-0.0847168
0.04551	0.525879	0.04551	-0.14743
0.04556	0.573608	0.04556	-0.177704
0.04561	0.482086	0.04561	-0.154083
0.04566	0.283447	0.04566	-0.0887756
0.04571	0.0083313	0.04571	0.00338745
0.04576	-0.27121	0.04576	0.0837097
0.04581	-0.491089	0.04581	0.140717
0.04586	-0.591034	0.04586	0.160461
0.04591	-0.537598	0.04591	0.146698
0.04596	-0.345642	0.04596	0.0996399
0.04601	-0.0620728	0.04601	0.0255127
0.04606	0.226471	0.04606	-0.059845
0.04611	0.455109	0.04611	-0.13147
0.04616	0.562866	0.04616	-0.172058
0.04621	0.540192	0.04621	-0.165863
0.04626	0.392822	0.04626	-0.111053
0.04631	0.150055	0.04631	-0.0241699
0.04636	-0.136078	0.04636	0.0609131
0.04641	-0.394348	0.04641	0.130005
0.04646	-0.555542	0.04646	0.158722
0.04651	-0.582275	0.04651	0.153717
0.04656	-0.451843	0.04656	0.113464
0.04661	-0.209229	0.04661	0.0468445
0.04666	0.0857544	0.04666	-0.0351257
0.04671	0.353607	0.04671	-0.11145
0.04676	0.524811	0.04676	-0.159729
0.04681	0.568176	0.04681	-0.171143
0.04686	0.476318	0.04686	-0.130493
0.04691	0.276459	0.04691	-0.0542297
0.04696	0.0045166	0.04696	0.0380859
0.04701	-0.27243	0.04701	0.111633
0.04706	-0.490967	0.04706	0.153534
0.04711	-0.587311	0.04711	0.157074
0.04716	-0.53299	0.04716	0.123413
0.04721	-0.340729	0.04721	0.0667114
0.04726	-0.0574951	0.04726	-0.0102234
0.04731	0.227448	0.04731	-0.0887451
0.04736	0.455536	0.04736	-0.145721
0.04741	0.562012	0.04741	-0.166534
0.04746	0.537048	0.04746	-0.143433
0.04751	0.386536	0.04751	-0.0776367
0.04756	0.142792	0.04756	0.0110779
0.04761	-0.137024	0.04761	0.0903931
0.04766	-0.396729	0.04766	0.142303
0.04771	-0.556976	0.04771	0.154907
0.04776	-0.580322	0.04776	0.134857
0.04781	-0.446564	0.04781	0.0810242
0.04786	-0.202972	0.04786	0.0108643
0.04791	0.0908203	0.04791	-0.065155
0.04796	0.355469	0.04796	-0.126251
0.04801	0.524475	0.04801	-0.156372
0.04806	0.566772	0.04806	-0.150238
0.04811	0.472321	0.04811	-0.0967102
0.04816	0.272797	0.04816	-0.0183411
0.04821	-0.0010376	0.04821	0.0670166
0.04826	-0.275055	0.04826	0.12796
0.04831	-0.49231	0.04831	0.152008
0.04836	-0.588287	0.04836	0.138702
0.04841	-0.531647	0.04841	0.0907898
0.04846	-0.335876	0.04846	0.030365
0.04851	-0.0498352	0.04851	-0.039917
0.04856	0.234589	0.04856	-0.104584
0.04861	0.458527	0.04861	-0.143005
0.04866	0.560944	0.04866	-0.148499
0.04871	0.533844	0.04871	-0.11261
0.04876	0.383484	0.04876	-0.0417786
0.04881	0.137268	0.04881	0.0420837
0.04886	-0.14389	0.04886	0.106537
0.04891	-0.40155	0.04891	0.141632
0.04896	-0.558746	0.04896	0.136902
0.04901	-0.579773	0.04901	0.103577
0.04906	-0.444122	0.04906	0.0467834
0.04911	-0.195984	0.04911	-0.0189209
0.04916	0.0986023	0.04916	-0.0847778
0.04921	0.361328	0.04921	-0.128448
0.04926	0.5271	0.04926	-0.137787
0.04931	0.565796	0.04931	-0.118347
0.04936	0.470032	0.04936	-0.0621948
0.04941	0.269318	0.04941	0.01474
0.04946	-0.00576782	0.04946	0.0859375
0.04951	-0.28363	0.04951	0.127808
0.04956	-0.498322	0.04956	0.135193
0.04961	-0.591827	0.04961	0.107544
0.04966	-0.529419	0.04966	0.057312
0.04971	-0.328979	0.04971	-0.000213623
0.04976	-0.0447998	0.04976	-0.0622253
0.04981	0.240936	0.04981	-0.108398
0.04986	0.461853	0.04986	-0.128693
0.04991	0.56485	0.04991	-0.117401
0.04996	0.531921	0.04996	-0.0768738
0.05001	0.379303	0.05001	-0.0112
0.05006	0.130493	0.05006	0.0617371
0.05011	-0.151001	0.05011	0.109833
0.05016	-0.410767	0.05016	0.126282
0.05021	-0.568115	0.05021	0.107208
0.05026	-0.582031	0.05026	0.0679626
0.05031	-0.439392	0.05031	0.0154724
0.05036	-0.185699	0.05036	-0.0397034
0.05041	0.108002	0.05041	-0.0876465
0.05046	0.368042	0.05046	-0.113983
0.05051	0.529633	0.05051	-0.109802
0.05056	0.567566	0.05056	-0.0843201
0.05061	0.467712	0.05061	-0.0286865
0.05066	0.262238	0.05066	0.033783
0.05071	-0.0164185	0.05071	0.0883484
0.05076	-0.296844	0.05076	0.113831
0.05081	-0.508057	0.05081	0.107483
0.05086	-0.596741	0.05086	0.073822
0.05091	-0.52536	0.05091	0.0255127
0.05096	-0.321228	0.05096	-0.0233459
0.05101	-0.02948	0.05101	-0.0642395
0.05106	0.252228	0.05106	-0.0935974
0.05111	0.469574	0.05111	-0.100098
0.05116	0.564819	0.05116	-0.0859375
0.05121	0.531799	0.05121	-0.0452271
0.05126	0.374512	0.05126	0.0107727
0.05131	0.123352	0.05131	0.0681763
0.05136	-0.165771	0.05136	0.0976257
0.05141	-0.424164	0.05141	0.0995789
0.05146	-0.574036	0.05146	0.072937
0.05151	-0.581268	0.05151	0.0357056
0.05156	-0.431091	0.05156	-0.00714111
0.05161	-0.173035	0.05161	-0.0434265
0.05166	0.12326	0.05166	-0.072937
0.05171	0.37854	0.05171	-0.0882263
0.05176	0.53302	0.05176	-0.0813904
0.05181	0.567444	0.05181	-0.053009
0.05186	0.463959	0.05186	-0.00799561
0.05191	0.250702	0.05191	0.0410767
0.05196	-0.0282898	0.05196	0.0801697
0.05201	-0.310059	0.05201	0.0905151
0.05206	-0.519073	0.05206	0.0717163
0.05211	-0.601044	0.05211	0.0397034
0.05216	-0.517792	0.05216	0.00244141
0.05221	-0.308868	0.05221	-0.0270386
0.05226	-0.0172119	0.05226	-0.0545044
0.05231	0.263458	0.05231	-0.0692139
0.05236	0.479034	0.05236	-0.0684509
0.05241	0.570404	0.05241	-0.055542
0.05246	0.529205	0.05246	-0.022644
0.05251	0.364105	0.05251	0.0199585
0.05256	0.106903	0.05256	0.0587769
0.05261	-0.180267	0.05261	0.073822
0.05266	-0.434265	0.05266	0.0682678
0.05271	-0.579376	0.05271	0.0411377
0.05276	-0.577942	0.05276	0.0112915
0.05281	-0.42218	0.05281	-0.014679
0.05286	-0.157715	0.05286	-0.0345764
0.05291	0.135437	0.05291	-0.0507507
0.05296	0.390411	0.05296	-0.0563354
0.05301	0.54245	0.05301	-0.0469055
0.05306	0.568512	0.05306	-0.0305176
0.05311	0.455078	0.05311	9.15527e-05
0.05316	0.236328	0.05316	0.0322571
0.05321	-0.0480347	0.05321	0.0565491
0.05326	-0.325439	0.05326	0.058136
0.05331	-0.524261	0.05331	0.0401611
0.05336	-0.596649	0.05336	0.0178528
0.05341	-0.511963	0.05341	-0.00640869
0.05346	-0.297394	0.05346	-0.021637
0.05351	-0.00222778	0.05351	-0.0331726
0.05356	0.281616	0.05356	-0.0366821
0.05361	0.488647	0.05361	-0.036438
0.05366	0.571228	0.05366	-0.0325623
0.05371	0.52301	0.05371	-0.0136719
0.05376	0.352417	0.05376	0.0123291
0.05381	0.0902405	0.05381	0.0369873
0.05386	-0.198456	0.05386	0.0425415
0.05391	-0.447052	0.05391	0.0361023
0.05396	-0.580719	0.05396	0.018158
0.05401	-0.570526	0.05401	0.00216675
0.05406	-0.408722	0.05406	-0.00964355
0.05411	-0.144318	0.05411	-0.0155334
0.05416	0.151672	0.05416	-0.0198975
0.05421	0.405609	0.05421	-0.0231323
0.05426	0.547394	0.05426	-0.023468
0.05431	0.563812	0.05431	-0.0213318
0.05436	0.443695	0.05436	-0.00497437
0.05441	0.220825	0.05441	0.0122986
0.05446	-0.0630798	0.05446	0.0270996
0.05451	-0.337921	0.05451	0.0275269
0.05456	-0.533783	0.05456	0.0163574
0.05461	-0.595398	0.05461	0.00772095
0.05466	-0.498932	0.05466	-0.00128174
0.05471	-0.279633	0.05471	-0.000488281
0.05476	0.0187073	0.05476	-0.00152588
0.05481	0.29361	0.05481	-0.00698853
0.05486	0.496521	0.05486	-0.0130615
0.05491	0.57019	0.05491	-0.0218811
0.05496	0.513031	0.05496	-0.0183105
0.05501	0.336334	0.05501	-0.00817871
0.05506	0.0715332	0.05506	0.00842285
0.05511	-0.213562	0.05511	0.0108032
0.05516	-0.45575	0.05516	0.0116272
0.05521	-0.581726	0.05521	0.00595093
0.05526	-0.564758	0.05526	0.00698853
0.05531	-0.393677	0.05531	0.0114441
0.05536	-0.122498	0.05536	0.0140381
0.05541	0.170502	0.05541	0.0100708
0.05546	0.414978	0.05546	-0.000518799
0.05551	0.54776	0.05551	-0.0117798
0.05556	0.555939	0.05556	-0.0248718
0.05561	0.42981	0.05561	-0.0245667
0.05566	0.203522	0.05566	-0.015686
0.05571	-0.0820007	0.05571	-0.00585938
0.05576	-0.352814	0.05576	0.000549316
0.05581	-0.537445	0.05581	0.00375366
0.05586	-0.590668	0.05586	0.0115051
0.05591	-0.483154	0.05591	0.0195618
0.05596	-0.258057	0.05596	0.0293274
0.05601	0.0357361	0.05601	0.0284729
0.05606	0.308746	0.05606	0.0168457
0.05611	0.499451	0.05611	-0.00219727
0.05616	0.565674	0.05616	-0.0250854
0.05621	0.500427	0.05621	-0.0358582
0.05626	0.318085	0.05626	-0.0367737
0.05631	0.0567017	0.05631	-0.0226135
0.05636	-0.228424	0.05636	-0.0136414
0.05641	-0.46347	0.05641	-0.00112915
0.05646	-0.580902	0.05646	0.0101624
0.05651	-0.549194	0.05651	0.0268555
0.05656	-0.37439	0.05656	0.0404358
0.05661	-0.103577	0.05661	0.0447083
0.05666	0.18454	0.05666	0.0342102
0.05671	0.423157	0.05671	0.0126648
0.05676	0.546051	0.05676	-0.0153809
0.05681	0.546631	0.05681	-0.0423889
0.05686	0.410919	0.05686	-0.0551147
0.05691	0.184845	0.05691	-0.0465393
0.05696	-0.0973511	0.05696	-0.0313416
0.05701	-0.361542	0.05701	-0.012207
0.05706	-0.538391	0.05706	0.00601196
0.05711	-0.58075	0.05711	0.0298462
0.05716	-0.466217	0.05716	0.0476685
0.05721	-0.239227	0.05721	0.0597229
0.05726	0.0519104	0.05726	0.0527649
0.05731	0.31662	0.05731	0.0296631
0.05736	0.50177	0.05736	-0.00411987
0.05741	0.559875	0.05741	-0.0422668
0.05746	0.485046	0.05746	-0.0648193
0.05751	0.299438	0.05751	-0.0679016
0.05756	0.0359192	0.05756	-0.0503235
0.05761	-0.239929	0.05761	-0.0274353
0.05766	-0.465057	0.05766	0.000427246
0.05771	-0.575989	0.05771	0.0263672
0.05776	-0.536102	0.05776	0.0526123
0.05781	-0.355743	0.05781	0.0717163
0.05786	-0.0845032	0.05786	0.0706177
0.05791	0.196014	0.05791	0.0473328
0.05796	0.424744	0.05796	0.00964355
0.05801	0.542267	0.05801	-0.0324402
0.05806	0.534149	0.05806	-0.0693665
0.05811	0.397064	0.05811	-0.0831299
0.05816	0.165894	0.05816	-0.0743713
0.05821	-0.111786	0.05821	-0.046875
0.05826	-0.367554	0.05826	-0.00970459
0.05831	-0.534882	0.05831	0.0241699
0.05836	-0.56897	0.05836	0.0555115
0.05841	-0.448273	0.05841	0.0791016
0.05846	-0.218628	0.05846	0.0864563
0.05851	0.0663452	0.05851	0.0683289
0.05856	0.324677	0.05856	0.029541
0.05861	0.498322	0.05861	-0.0207825
0.05866	0.548981	0.05866	-0.0711365
0.05871	0.470337	0.05871	-0.0949707
0.05876	0.283661	0.05876	-0.0924377
0.05881	0.0197754	0.05881	-0.0657654
0.05886	-0.247742	0.05886	-0.026825
0.05891	-0.467285	0.05891	0.0145874
0.05896	-0.566406	0.05896	0.0559998
0.05901	-0.518646	0.05901	0.0848694
0.05906	-0.336945	0.05906	0.0989075
0.05911	-0.0671387	0.05911	0.0841064
0.05916	0.205383	0.05916	0.0489807
0.05921	0.426697	0.05921	-0.00457764
0.05926	0.53363	0.05926	-0.0611267
0.05931	0.519043	0.05931	-0.102203
0.05936	0.380249	0.05936	-0.111664
0.05941	0.150208	0.05941	-0.0868225
0.05946	-0.119965	0.05946	-0.0460205
0.05951	-0.373322	0.05951	0.00473022
0.05956	-0.529114	0.05956	0.050354
0.05961	-0.556091	0.05961	0.0884705
0.05966	-0.432953	0.05966	0.105896
0.05971	-0.201233	0.05971	0.101166
0.05976	0.0781555	0.05976	0.0689392
0.05981	0.328186	0.05981	0.0133667
0.05986	0.491913	0.05986	-0.0466919
0.05991	0.537262	0.05991	-0.102692
0.05996	0.454041	0.05996	-0.124481
0.06001	0.268524	0.06001	-0.110229
0.06006	0.00915527	0.06006	-0.0654297
0.06011	-0.257446	0.06011	-0.0122375
0.06016	-0.463135	0.06016	0.0435791
0.06021	-0.554871	0.06021	0.0869141
0.06026	-0.502869	0.06026	0.111481
0.06031	-0.321503	0.06031	0.115479
0.06036	-0.0564575	0.06036	0.0870972
0.06041	0.211548	0.06041	0.0342712
0.06046	0.424194	0.06046	-0.0319824
0.06051	0.524811	0.06051	-0.09375
0.06056	0.503571	0.06056	-0.130676
0.06061	0.367584	0.06061	-0.128326
0.06066	0.13678	0.06066	-0.090271
0.06071	-0.130859	0.06071	-0.0337219
0.06076	-0.37442	0.06076	0.0309448
0.06081	-0.520447	0.06081	0.083313
0.06086	-0.541382	0.06086	0.117523
0.06091	-0.41687	0.06091	0.123199
0.06096	-0.188843	0.06096	0.104706
0.06101	0.083252	0.06101	0.0548096
0.06106	0.329865	0.06106	-0.011322
0.06111	0.486877	0.06111	-0.0798645
0.06116	0.52832	0.06116	-0.130157
0.06121	0.441589	0.06121	-0.141113
0.06126	0.252716	0.06126	-0.113617
0.06131	-9.15527e-05	0.06131	-0.0552979
0.06136	-0.258972	0.06136	0.0136108
0.06141	-0.458435	0.06141	0.0747986
0.06146	-0.544342	0.06146	0.117798
0.06151	-0.490021	0.06151	0.130524
0.06156	-0.308899	0.06156	0.119385
0.06161	-0.0464172	0.06161	0.0755005
0.06166	0.213593	0.06166	0.0085144
0.06171	0.421204	0.06171	-0.0653687
0.06176	0.516907	0.06176	-0.12326
0.06181	0.495331	0.06181	-0.148071
0.06186	0.354218	0.06186	-0.133087
0.06191	0.126709	0.06191	-0.0789185
0.06196	-0.136261	0.06196	-0.00842285
0.06201	-0.370728	0.06201	0.0639343
0.06206	-0.512787	0.06206	0.11322
0.06211	-0.529083	0.06211	0.136719
0.06216	-0.404846	0.06216	0.131714
0.06221	-0.179291	0.06221	0.0931702
0.06226	0.0855713	0.06226	0.0298462
0.06231	0.330658	0.06231	-0.0445251
0.06236	0.481476	0.06236	-0.111359
0.06241	0.518829	0.06241	-0.15033
0.06246	0.43161	0.06246	-0.14505
0.06251	0.244751	0.06251	-0.102203
0.06256	-0.00869751	0.06256	-0.0333862
0.06261	-0.261902	0.06261	0.0432434
0.06266	-0.454803	0.06266	0.106628
0.06271	-0.536255	0.06271	0.13913
0.06276	-0.475769	0.06276	0.138702
0.06281	-0.297058	0.06281	0.110138
0.06286	-0.0426941	0.06286	0.0510254
0.06291	0.213684	0.06291	-0.0230103
0.06296	0.416656	0.06296	-0.0961609
0.06301	0.512238	0.06301	-0.14502
0.06306	0.487732	0.06306	-0.154755
0.06311	0.344299	0.06311	-0.121185
0.06316	0.119537	0.06316	-0.0554504
0.06321	-0.138519	0.06321	0.0215454
0.06326	-0.369446	0.06326	0.0935059
0.06331	-0.507935	0.06331	0.13678
0.06336	-0.520203	0.06336	0.147461
0.06341	-0.393768	0.06341	0.123169
0.06346	-0.170837	0.06346	0.0706177
0.06351	0.089325	0.06351	-0.00161743
0.06356	0.326202	0.06356	-0.0763855
0.06361	0.47644	0.06361	-0.134491
0.06366	0.513336	0.06366	-0.159149
0.06371	0.424744	0.06371	-0.137878
0.06376	0.237061	0.06376	-0.0783691
0.06381	-0.0126648	0.06381	0.000762939
0.06386	-0.261536	0.06386	0.0750732
0.06391	-0.451355	0.06391	0.127747
0.06396	-0.528534	0.06396	0.149384
0.06401	-0.468964	0.06401	0.134094
0.06406	-0.291931	0.06406	0.0877991
0.06411	-0.0388794	0.06411	0.0195312
0.06416	0.217285	0.06416	-0.0561218
0.06421	0.414154	0.06421	-0.120697
0.06426	0.506165	0.06426	-0.156219
0.06431	0.48056	0.06431	-0.14743
0.06436	0.338928	0.06436	-0.0996399
0.06441	0.115479	0.06441	-0.0236816
0.06446	-0.140015	0.06446	0.054657
0.06451	-0.370117	0.06451	0.117126
0.06456	-0.504486	0.06456	0.147308
0.06461	-0.513245	0.06461	0.142151
0.06466	-0.388153	0.06466	0.10199
0.06471	-0.168121	0.06471	0.0389404
0.06476	0.092926	0.06476	-0.0336609
0.06481	0.32486	0.06481	-0.103302
0.06486	0.474426	0.06486	-0.14679
0.06491	0.508484	0.06491	-0.153564
0.06496	0.418945	0.06496	-0.115448
0.06501	0.23349	0.06501	-0.0470276
0.06506	-0.0161438	0.06506	0.0321045
0.06511	-0.260437	0.06511	0.101532
0.06516	-0.449158	0.06516	0.140656
0.06521	-0.527496	0.06521	0.143677
0.06526	-0.466858	0.06526	0.113739
0.06531	-0.286194	0.06531	0.0584717
0.06536	-0.0329895	0.06536	-0.0117798
0.06541	0.218689	0.06541	-0.0821533
0.06546	0.414307	0.06546	-0.135773
0.06551	0.504089	0.06551	-0.15271
0.06556	0.476959	0.06556	-0.127838
0.06561	0.33255	0.06561	-0.0691528
0.06566	0.109344	0.06566	0.00964355
0.06571	-0.142456	0.06571	0.0811462
0.06576	-0.366333	0.06576	0.130493
0.06581	-0.502106	0.06581	0.143433
0.06586	-0.513855	0.06586	0.123596
0.06591	-0.389557	0.06591	0.0729675
0.06596	-0.163116	0.06596	0.0078125
0.06601	0.100769	0.06601	-0.0606079
0.06606	0.331543	0.06606	-0.11734
0.06611	0.4729	0.06611	-0.145599
0.06616	0.504822	0.06616	-0.1362
0.06621	0.41449	0.06621	-0.0858765
0.06626	0.22876	0.06626	-0.0145874
0.06631	-0.0175781	0.06631	0.0605774
0.06636	-0.266693	0.06636	0.115509
0.06641	-0.450195	0.06641	0.139771
0.06646	-0.525543	0.06646	0.127777
0.06651	-0.463867	0.06651	0.0844727
0.06656	-0.283997	0.06656	0.0254822
0.06661	-0.0288696	0.06661	-0.039978
0.06666	0.224304	0.06666	-0.0966492
0.06671	0.41864	0.06671	-0.13385
0.06676	0.504608	0.06676	-0.13562
0.06681	0.472107	0.06681	-0.101044
0.06686	0.330872	0.06686	-0.0350952
0.06691	0.108032	0.06691	0.0380859
0.06696	-0.147125	0.06696	0.0992432
0.06701	-0.37146	0.06701	0.132355
0.06706	-0.507568	0.06706	0.127411
0.06711	-0.513763	0.06711	0.0944519
0.06716	-0.381989	0.06716	0.0411987
0.06721	-0.156982	0.06721	-0.0213318
0.06726	0.10498	0.06726	-0.0769958
0.06731	0.334412	0.06731	-0.117249
0.06736	0.474884	0.06736	-0.130219
0.06741	0.505707	0.06741	-0.108398
0.06746	0.413727	0.06746	-0.0540466
0.06751	0.224731	0.06751	0.0143433
0.06756	-0.0260925	0.06756	0.0771179
0.06761	-0.270233	0.06761	0.118073
0.06766	-0.455719	0.06766	0.126892
0.06771	-0.529083	0.06771	0.0992126
0.06776	-0.464569	0.06776	0.0516052
0.06781	-0.27594	0.06781	-0.00256348
0.06786	-0.0200806	0.06786	-0.0569763
0.06791	0.231171	0.06791	-0.100281
0.06796	0.421661	0.06796	-0.119232
0.06801	0.505066	0.06801	-0.109406
0.06806	0.470673	0.06806	-0.0700378
0.06811	0.328949	0.06811	-0.00646973
0.06816	0.101379	0.06816	0.0562744
0.06821	-0.153442	0.06821	0.102783
0.06826	-0.380127	0.06826	0.118164
0.06831	-0.510712	0.06831	0.102875
0.06836	-0.513458	0.06836	0.0631409
0.06841	-0.377441	0.06841	0.0127869
0.06846	-0.148987	0.06846	-0.039032
0.06851	0.113281	0.06851	-0.0822754
0.06856	0.341644	0.06856	-0.105652
0.06861	0.481262	0.06861	-0.10257
0.06866	0.503082	0.06866	-0.07724
0.06871	0.410522	0.06871	-0.0264587
0.06876	0.220673	0.06876	0.0344238
0.06881	-0.0309143	0.06881	0.082489
0.06886	-0.279999	0.06886	0.107208
0.06891	-0.465607	0.06891	0.0992737
0.06896	-0.532501	0.06896	0.0700989
0.06901	-0.458191	0.06901	0.0247498
0.06906	-0.268463	0.06906	-0.0223694
0.06911	-0.0110474	0.06911	-0.0632935
0.06916	0.239716	0.06916	-0.0895386
0.06921	0.429474	0.06921	-0.0939941
0.06926	0.508392	0.06926	-0.0792236
0.06931	0.471436	0.06931	-0.0382996
0.06936	0.322601	0.06936	0.0134888
0.06941	0.0922241	0.06941	0.0621033
0.06946	-0.164307	0.06946	0.0905457
0.06951	-0.388275	0.06951	0.0957336
0.06956	-0.519714	0.06956	0.0712585
0.06961	-0.515472	0.06961	0.0325012
0.06966	-0.372223	0.06966	-0.00869751
0.06971	-0.136749	0.06971	-0.0451355
0.06976	0.125061	0.06976	-0.0704346
0.06981	0.349091	0.06981	-0.0844727
0.06986	0.483704	0.06986	-0.075592
0.06991	0.507782	0.06991	-0.0482788
0.06996	0.406647	0.06996	-0.00476074
0.07001	0.209961	0.07001	0.0422363
0.07006	-0.0443726	0.07006	0.074646
0.07011	-0.294464	0.07011	0.0828247
0.07016	-0.470886	0.07016	0.0687866
0.07021	-0.531433	0.07021	0.0393677
0.07026	-0.456421	0.07026	0.00344849
0.07031	-0.262115	0.07031	-0.0289307
0.07036	-0.00109863	0.07036	-0.0546875
0.07041	0.253876	0.07041	-0.0671082
0.07046	0.438507	0.07046	-0.0666199
0.07051	0.512604	0.07051	-0.0498657
0.07056	0.467438	0.07056	-0.0169678
0.07061	0.311859	0.07061	0.0201721
0.07066	0.0806885	0.07066	0.0556641
0.07071	-0.178467	0.07071	0.0699768
0.07076	-0.398773	0.07076	0.0652466
0.07081	-0.521729	0.07081	0.0413818
0.07086	-0.512054	0.07086	0.0118408
0.07091	-0.365692	0.07091	-0.0178833
0.07096	-0.127991	0.07096	-0.0390015
0.07101	0.139771	0.07101	-0.0481262
0.07106	0.363403	0.07106	-0.0516968
0.07111	0.492157	0.07111	-0.0462952
0.07116	0.504761	0.07116	-0.0260925
0.07121	0.399994	0.07121	0.00421143
0.07126	0.196442	0.07126	0.0334778
0.07131	-0.0591736	0.07131	0.053009
0.07136	-0.303833	0.07136	0.057251
0.07141	-0.479645	0.07141	0.0400696
0.07146	-0.533264	0.07146	0.0170898
0.07151	-0.446533	0.07151	-0.00631714
0.07156	-0.248779	0.07156	-0.0233459
0.07161	0.0131226	0.07161	-0.0345459
0.07166	0.26474	0.07166	-0.0382385
0.07171	0.449158	0.07171	-0.0356445
0.07176	0.514709	0.07176	-0.0281372
0.07181	0.462158	0.07181	-0.00912476
0.07186	0.30011	0.07186	0.0134583
0.07191	0.0639954	0.07191	0.0343018
0.07196	-0.192047	0.07196	0.0417175
0.07201	-0.409851	0.07201	0.0370483
0.07206	-0.525818	0.07206	0.0188904
0.07211	-0.506439	0.07211	0.00170898
0.07216	-0.352325	0.07216	-0.0122375
0.07221	-0.110016	0.07221	-0.0194397
0.07226	0.150757	0.07226	-0.0242004
0.07231	0.372223	0.07231	-0.0242004
0.07236	0.496094	0.07236	-0.0210571
0.07241	0.503448	0.07241	-0.0158081
0.07246	0.388214	0.07246	-0.00311279
0.07251	0.182037	0.07251	0.0126953
0.07256	-0.0748291	0.07256	0.0263367
0.07261	-0.317261	0.07261	0.0281982
0.07266	-0.485016	0.07266	0.0187988
0.07271	-0.532104	0.07271	0.00665283
0.07276	-0.436584	0.07276	-0.00210571
0.07281	-0.231323	0.07281	-0.00531006
0.07286	0.0304565	0.07286	-0.00595093
0.07291	0.277679	0.07291	-0.0107117
0.07296	0.450836	0.07296	-0.015686
0.07301	0.513031	0.07301	-0.0178833
0.07306	0.454895	0.07306	-0.0127258
0.07311	0.28833	0.07311	-0.00289917
0.07316	0.0491333	0.07316	0.00753784
0.07321	-0.208313	0.07321	0.0130005
0.07326	-0.421112	0.07326	0.0126648
0.07331	-0.526123	0.07331	0.00958252
0.07336	-0.494293	0.07336	0.0065918
0.07341	-0.336731	0.07341	0.00588989
0.07346	-0.0955811	0.07346	0.00622559
0.07351	0.166107	0.07351	0.00582886
0.07356	0.38382	0.07356	-0.000793457
0.07361	0.497711	0.07361	-0.0131836
0.07366	0.495056	0.07366	-0.0210571
0.07371	0.375824	0.07371	-0.0185852
0.07376	0.166718	0.07376	-0.00958252
0.07381	-0.0890808	0.07381	-0.00289917
0.07386	-0.328949	0.07386	0.00418091
0.07391	-0.491028	0.07391	0.00576782
0.07396	-0.526672	0.07396	0.010498
0.07401	-0.422211	0.07401	0.0162659
0.07406	-0.212341	0.07406	0.0216064
0.07411	0.0471191	0.07411	0.020752
0.07416	0.287506	0.07416	0.0125427
0.07421	0.455505	0.07421	-0.00299072
0.07426	0.511536	0.07426	-0.0205383
0.07431	0.445068	0.07431	-0.030304
0.07436	0.270905	0.07436	-0.02948
0.07441	0.0299988	0.07441	-0.0196533
0.07446	-0.221222	0.07446	-0.00857544
0.07451	-0.423828	0.07451	0.00149536
0.07456	-0.522217	0.07456	0.010376
0.07461	-0.486389	0.07461	0.0210571
0.07466	-0.32074	0.07466	0.03302
0.07471	-0.0735779	0.07471	0.0380554
0.07476	0.181519	0.07476	0.0285645
0.07481	0.386993	0.07481	0.00698853
0.07486	0.495575	0.07486	-0.0158081
0.07491	0.487152	0.07491	-0.0353394
0.07496	0.361847	0.07496	-0.0436707
0.07501	0.148926	0.07501	-0.0401917
0.07506	-0.104218	0.07506	-0.0244141
0.07511	-0.339172	0.07511	-0.0088501
0.07516	-0.490295	0.07516	0.00753784
0.07521	-0.516388	0.07521	0.0263672
0.07526	-0.406982	0.07526	0.040741
0.07531	-0.197937	0.07531	0.0480652
0.07536	0.0622864	0.07536	0.0441895
0.07541	0.298645	0.07541	0.0247803
0.07546	0.457153	0.07546	-0.00512695
0.07551	0.503906	0.07551	-0.0362854
0.07556	0.431396	0.07556	-0.0527954
0.07561	0.256256	0.07561	-0.0567932
0.07566	0.0152588	0.07566	-0.0432434
0.07571	-0.234558	0.07571	-0.0227966
0.07576	-0.430206	0.07576	-0.00012207
0.07581	-0.516357	0.07581	0.0258484
0.07586	-0.471161	0.07586	0.0472717
0.07591	-0.301788	0.07591	0.060791
0.07596	-0.0602112	0.07596	0.0599976
0.07601	0.192047	0.07601	0.0413208
0.07606	0.390808	0.07606	0.00671387
0.07611	0.49176	0.07611	-0.0309448
0.07616	0.476715	0.07616	-0.0587769
0.07621	0.34549	0.07621	-0.071991
0.07626	0.132324	0.07626	-0.0623779
0.07631	-0.118164	0.07631	-0.0405884
0.07636	-0.344574	0.07636	-0.00906372
0.07641	-0.488129	0.07641	0.0224609
0.07646	-0.504456	0.07646	0.0509644
0.07651	-0.391571	0.07651	0.0684509
0.07656	-0.179688	0.07656	0.0727539
0.07661	0.0738831	0.07661	0.0566711
0.07666	0.303314	0.07666	0.0227661
0.07671	0.455383	0.07671	-0.0195312
0.07676	0.494934	0.07676	-0.0592651
0.07681	0.415771	0.07681	-0.0815735
0.07686	0.237244	0.07686	-0.083313
0.07691	0.00152588	0.07691	-0.0596619
0.07696	-0.239899	0.07696	-0.0227661
0.07701	-0.428375	0.07701	0.0164795
0.07706	-0.510437	0.07706	0.0489807
0.07711	-0.457367	0.07711	0.0741577
0.07716	-0.287415	0.07716	0.0848389
0.07721	-0.0441895	0.07721	0.0745544
0.07726	0.199738	0.07726	0.0411987
0.07731	0.391205	0.07731	-0.00622559
0.07736	0.484314	0.07736	-0.0551758
0.07741	0.464294	0.07741	-0.0872498
0.07746	0.330994	0.07746	-0.0960388
0.07751	0.118713	0.07751	-0.0768738
0.07756	-0.128815	0.07756	-0.0432434
0.07761	-0.348541	0.07761	0.00262451
0.07766	-0.479248	0.07766	0.0466919
0.07771	-0.492828	0.07771	0.0802612
0.07776	-0.376221	0.07776	0.093689
0.07781	-0.163849	0.07781	0.0889893
0.07786	0.0843201	0.07786	0.0581665
0.07791	0.308655	0.07791	0.0123901
0.07796	0.450531	0.07796	-0.043457
0.07801	0.483582	0.07801	-0.0894165
0.07806	0.401886	0.07806	-0.108337
0.07811	0.225677	0.07811	-0.0958557
0.07816	-0.00811768	0.07816	-0.0579529
0.07821	-0.245667	0.07821	-0.00994873
0.07826	-0.427856	0.07826	0.0362244
0.07831	-0.499634	0.07831	0.0787659
0.07836	-0.439026	0.07836	0.10199
0.07841	-0.273193	0.07841	0.102417
0.07846	-0.0342407	0.07846	0.07547
0.07851	0.204041	0.07851	0.0285034
0.07856	0.391754	0.07856	-0.0290527
0.07861	0.477356	0.07861	-0.0835266
0.07866	0.45105	0.07866	-0.114838
0.07871	0.317505	0.07871	-0.112274
0.07876	0.106934	0.07876	-0.0791626
0.07881	-0.134338	0.07881	-0.0283203
0.07886	-0.348755	0.07886	0.0263062
0.07891	-0.475189	0.07891	0.0726929
0.07896	-0.479034	0.07896	0.105713
0.07901	-0.361603	0.07901	0.113037
0.07906	-0.151764	0.07906	0.0927429
0.07911	0.0901489	0.07911	0.0478516
0.07916	0.306671	0.07916	-0.0147705
0.07921	0.443237	0.07921	-0.0760803
0.07926	0.475555	0.07926	-0.114471
0.07931	0.391113	0.07931	-0.122284
0.07936	0.210815	0.07936	-0.100983
0.07941	-0.0202026	0.07941	-0.0495911
0.07946	-0.247467	0.07946	0.0122375
0.07951	-0.419769	0.07951	0.0666199
0.07956	-0.487518	0.07956	0.106506
0.07961	-0.431763	0.07961	0.120026
0.07966	-0.261383	0.07966	0.106659
0.07971	-0.0256042	0.07971	0.0649414
0.07976	0.209686	0.07976	0.00628662
0.07981	0.387207	0.07981	-0.0588989
0.07986	0.467865	0.07986	-0.111145
0.07991	0.438995	0.07991	-0.132812
0.07996	0.307617	0.07996	-0.115906
0.08001	0.0983582	0.08001	-0.0691223
0.08006	-0.14032	0.08006	-0.00723267
0.08011	-0.346527	0.08011	0.0563354
0.08016	-0.466797	0.08016	0.101807
0.08021	-0.469788	0.08021	0.124268
0.08026	-0.350739	0.08026	0.116241
0.08031	-0.14212	0.08031	0.0840759
0.08036	0.0943604	0.08036	0.0259399
0.08041	0.306152	0.08041	-0.0430298
0.08046	0.437347	0.08046	-0.102661
0.08051	0.465088	0.08051	-0.135345
0.08056	0.379303	0.08056	-0.130463
0.08061	0.205078	0.08061	-0.090271
0.08066	-0.0241089	0.08066	-0.0267334
0.08071	-0.249969	0.08071	0.0425415
0.08076	-0.417908	0.08076	0.094574
0.08081	-0.480927	0.08081	0.124084
0.08086	-0.417511	0.08086	0.126099
0.08091	-0.252319	0.08091	0.0986023
0.08096	-0.0222168	0.08096	0.0446777
0.08101	0.208557	0.08101	-0.0227356
0.08106	0.383606	0.08106	-0.089447
0.08111	0.46228	0.08111	-0.133026
0.08116	0.431305	0.08116	-0.13855
0.08121	0.29776	0.08121	-0.106567
0.08126	0.090271	0.08126	-0.0483704
0.08131	-0.140411	0.08131	0.0213318
0.08136	-0.342438	0.08136	0.0832825
0.08141	-0.460876	0.08141	0.123993
0.08146	-0.461792	0.08146	0.133087
0.08151	-0.343628	0.08151	0.110443
0.08156	-0.136078	0.08156	0.0622864
0.08161	0.0985107	0.08161	-0.00308228
0.08166	0.305817	0.08166	-0.0709534
0.08171	0.433136	0.08171	-0.124847
0.08176	0.457916	0.08176	-0.144165
0.08181	0.371643	0.08181	-0.122192
0.08186	0.198669	0.08186	-0.0662231
0.08191	-0.0276794	0.08191	0.00131226
0.08196	-0.248718	0.08196	0.0684204
0.08201	-0.411835	0.08201	0.116699
0.08206	-0.47464	0.08206	0.134796
0.08211	-0.416229	0.08211	0.119507
0.08216	-0.245667	0.08216	0.0786438
0.08221	-0.0162354	0.08221	0.0164795
0.08226	0.210327	0.08226	-0.0532837
0.08231	0.3815	0.08231	-0.111115
0.08236	0.45694	0.08236	-0.141907
0.08241	0.423004	0.08241	-0.133118
0.08246	0.290955	0.08246	-0.0890808
0.08251	0.0877075	0.08251	-0.0187073
0.08256	-0.140778	0.08256	0.0519714
0.08261	-0.341858	0.08261	0.10733
0.08266	-0.454926	0.08266	0.133911
0.08271	-0.457153	0.08271	0.126312
0.08276	-0.339966	0.08276	0.0913086
0.08281	-0.134064	0.08281	0.0345154
0.08286	0.101318	0.08286	-0.0322266
0.08291	0.308136	0.08291	-0.0948181
0.08296	0.432709	0.08296	-0.133148
0.08301	0.453003	0.08301	-0.138702
0.08306	0.365173	0.08306	-0.104095
0.08311	0.192413	0.08311	-0.0417786
0.08316	-0.0293274	0.08316	0.0320129
0.08321	-0.246674	0.08321	0.0950317
0.08326	-0.410004	0.08326	0.127747
0.08331	-0.473785	0.08331	0.129822
0.08336	-0.409424	0.08336	0.101868
0.08341	-0.240936	0.08341	0.0517273
0.08346	-0.0139771	0.08346	-0.0135803
0.08351	0.211029	0.08351	-0.0762634
0.08356	0.380676	0.08356	-0.123199
0.08361	0.45636	0.08361	-0.138062
0.08366	0.421173	0.08366	-0.11554
0.08371	0.286072	0.08371	-0.0613403
0.08376	0.082489	0.08376	0.0102234
0.08381	-0.143402	0.08381	0.0770874
0.08386	-0.340942	0.08386	0.119965
0.08391	-0.456818	0.08391	0.129517
0.08396	-0.454468	0.08396	0.110687
0.08401	-0.336273	0.08401	0.0636902
0.08406	-0.129486	0.08406	0.00427246
0.08411	0.104675	0.08411	-0.0575867
0.08416	0.309509	0.08416	-0.10675
0.08421	0.43158	0.08421	-0.131622
0.08426	0.449707	0.08426	-0.122864
0.08431	0.363007	0.08431	-0.078125
0.08436	0.191193	0.08436	-0.0112
0.08441	-0.0336914	0.08441	0.0552368
0.08446	-0.251526	0.08446	0.108368
0.08451	-0.413727	0.08451	0.127319
0.08456	-0.471832	0.08456	0.115143
0.08461	-0.406891	0.08461	0.075592
0.08466	-0.237457	0.08466	0.0205383
0.08471	-0.00863647	0.08471	-0.0387268
0.08476	0.216187	0.08476	-0.0898743
0.08481	0.380096	0.08481	-0.123535
0.08486	0.454254	0.08486	-0.123138
0.08491	0.420227	0.08491	-0.0891113
0.08496	0.285217	0.08496	-0.0317383
0.08501	0.0786133	0.08501	0.0344543
0.08506	-0.14859	0.08506	0.0926819
0.08511	-0.345184	0.08511	0.121735
0.08516	-0.457611	0.08516	0.116577
0.08521	-0.454041	0.08521	0.0832825
0.08526	-0.3302	0.08526	0.0353088
0.08531	-0.124359	0.08531	-0.0204773
0.08536	0.109406	0.08536	-0.0717163
0.08541	0.31015	0.08541	-0.110626
0.08546	0.4328	0.08546	-0.119385
0.08551	0.451874	0.08551	-0.0968018
0.08556	0.361603	0.08556	-0.0460815
0.08561	0.185699	0.08561	0.0144653
0.08566	-0.0382385	0.08566	0.0731506
0.08571	-0.254974	0.08571	0.109314
0.08576	-0.418335	0.08576	0.11496
0.08581	-0.472687	0.08581	0.0905762
0.08586	-0.404846	0.08586	0.047699
0.08591	-0.232208	0.08591	-0.00540161
0.08596	-0.00442505	0.08596	-0.0561523
0.08601	0.221741	0.08601	-0.0921021
0.08606	0.387573	0.08606	-0.110016
0.08611	0.456146	0.08611	-0.0993958
0.08616	0.418304	0.08616	-0.0600586
0.08621	0.280701	0.08621	-0.00314331
0.08626	0.0734253	0.08626	0.052063
0.08631	-0.154877	0.08631	0.0935059
0.08636	-0.352264	0.08636	0.107758
0.08641	-0.460785	0.08641	0.0943604
0.08646	-0.454193	0.08646	0.0574036
0.08651	-0.327393	0.08651	0.00973511
0.08656	-0.118652	0.08656	-0.0410156
0.08661	0.117645	0.08661	-0.0773926
0.08666	0.319977	0.08666	-0.096283
0.08671	0.436676	0.08671	-0.0953064
0.08676	0.448059	0.08676	-0.0701599
0.08681	0.359375	0.08681	-0.0202026
0.08686	0.181274	0.08686	0.032959
0.08691	-0.0445251	0.08691	0.0765381
0.08696	-0.265015	0.08696	0.0986633
0.08701	-0.424011	0.08701	0.0926514
0.08706	-0.47641	0.08706	0.0637207
0.08711	-0.402832	0.08711	0.0199585
0.08716	-0.226257	0.08716	-0.024231
0.08721	0.00631714	0.08721	-0.0601807
0.08726	0.23053	0.08726	-0.0823059
0.08731	0.393127	0.08731	-0.087616
0.08736	0.459015	0.08736	-0.0720215
0.08741	0.415131	0.08741	-0.0338745
0.08746	0.275879	0.08746	0.0152588
0.08751	0.0660095	0.08751	0.059082
0.08756	-0.164215	0.08756	0.0846252
0.08761	-0.35968	0.08761	0.0874634
0.08766	-0.465851	0.08766	0.0664062
0.08771	-0.454498	0.08771	0.0287476
0.08776	-0.321228	0.08776	-0.00949097
0.08781	-0.108307	0.08781	-0.044342
0.08786	0.126587	0.08786	-0.0680542
0.08791	0.32843	0.08791	-0.0753174
0.08796	0.442657	0.08796	-0.0684509
0.08801	0.451447	0.08801	-0.0425415
0.08806	0.354858	0.08806	-0.00143433
0.08811	0.171387	0.08811	0.0404968
0.08816	-0.056427	0.08816	0.0686951
0.08821	-0.275543	0.08821	0.0785828
0.08826	-0.428375	0.08826	0.0651855
0.08831	-0.475433	0.08831	0.0374146
0.08836	-0.398499	0.08836	0.000396729
0.08841	-0.217529	0.08841	-0.0302429
0.08846	0.0159302	0.08846	-0.0531311
0.08851	0.240662	0.08851	-0.0635681
0.08856	0.399261	0.08856	-0.0608215
0.08861	0.462494	0.08861	-0.0439148
0.08866	0.415405	0.08866	-0.013916
0.08871	0.27066	0.08871	0.0219421
0.08876	0.0530701	0.08876	0.0513611
0.08881	-0.178101	0.08881	0.0658569
0.08886	-0.369293	0.08886	0.0603027
0.08891	-0.468384	0.08891	0.040741
0.08896	-0.448242	0.08896	0.00982666
0.08901	-0.316345	0.08901	-0.0195923
0.08906	-0.0956421	0.08906	-0.0393066
0.08911	0.138794	0.08911	-0.0481567
0.08916	0.334412	0.08916	-0.0517273
0.08921	0.445251	0.08921	-0.0422974
0.08926	0.451782	0.08926	-0.0228577
0.08931	0.351898	0.08931	0.00866699
0.08936	0.163147	0.08936	0.0343933
0.08941	-0.0697937	0.08941	0.0502014
0.08946	-0.290161	0.08946	0.0525208
0.08951	-0.437897	0.08951	0.0381775
0.08956	-0.473663	0.08956	0.0167236
0.08961	-0.388062	0.08961	-0.00714111
0.08966	-0.204926	0.08966	-0.0248413
0.08971	0.025238	0.08971	-0.0360413
0.08976	0.251556	0.08976	-0.0381165
0.08981	0.407501	0.08981	-0.0359192
0.08986	0.46405	0.08986	-0.0248718
0.08991	0.41156	0.08991	-0.00259399
0.08996	0.25592	0.08996	0.0170898
0.09001	0.0400391	0.09001	0.0333252
0.09006	-0.190399	0.09006	0.0387573
0.09011	-0.37677	0.09011	0.0334778
0.09016	-0.473358	0.09016	0.0180664
0.09021	-0.445068	0.09021	0.00305176
0.09026	-0.302124	0.09026	-0.0117798
0.09031	-0.0856018	0.09031	-0.0232544
0.09036	0.152649	0.09036	-0.026947
0.09041	0.345734	0.09041	-0.0255127
0.09046	0.449799	0.09046	-0.020874
0.09051	0.447113	0.09051	-0.0106812
0.09056	0.338074	0.09056	0.00302124
0.09061	0.149963	0.09061	0.0171814
0.09066	-0.0822449	0.09066	0.0260315
0.09071	-0.299286	0.09071	0.0248718
0.09076	-0.44281	0.09076	0.01828
0.09081	-0.473114	0.09081	0.00640869
0.09086	-0.381836	0.09086	-0.00305176
0.09091	-0.190857	0.09091	-0.0090332
0.09096	0.04422	0.09096	-0.0107727
0.09101	0.263	0.09101	-0.0134277
0.09106	0.411774	0.09106	-0.015686
0.09111	0.462677	0.09111	-0.0137634
0.09116	0.401154	0.09116	-0.00830078
0.09121	0.243988	0.09121	0.00222778
0.09126	0.0284119	0.09126	0.0110474
0.09131	-0.202148	0.09131	0.0149841
0.09136	-0.384674	0.09136	0.0121765
0.09141	-0.473267	0.09141	0.00918579
0.09146	-0.439056	0.09146	0.00292969
0.09151	-0.290192	0.09151	0.00222778
0.09156	-0.0673218	0.09156	0.00244141
0.09161	0.166595	0.09161	0.0022583
0.09166	0.354187	0.09166	-0.00500488
0.09171	0.450714	0.09171	-0.0125122
0.09176	0.440857	0.09176	-0.014679
0.09181	0.325531	0.09181	-0.0120239
0.09186	0.135803	0.09186	-0.00466919
0.09191	-0.0961609	0.09191	0.000518799
0.09196	-0.30838	0.09196	0.00421143
0.09201	-0.445892	0.09201	0.00637817
0.09206	-0.469391	0.09206	0.00857544
0.09211	-0.369843	0.09211	0.00994873
0.09216	-0.17514	0.09216	0.0148315
0.09221	0.0604858	0.09221	0.0161438
0.09226	0.272919	0.09226	0.00866699
0.09231	0.415192	0.09231	-0.00473022
0.09236	0.457581	0.09236	-0.0174255
0.09241	0.391083	0.09241	-0.0227966
0.09246	0.231445	0.09246	-0.0218811
0.09251	0.0113831	0.09251	-0.0136108
0.09256	-0.21463	0.09256	-0.00637817
0.09261	-0.391449	0.09261	0.00210571
0.09266	-0.471405	0.09266	0.00750732
0.09271	-0.427338	0.09271	0.0178528
0.09276	-0.271393	0.09276	0.0270996
0.09281	-0.0513306	0.09281	0.0297241
0.09286	0.176758	0.09286	0.0216675
0.09291	0.356812	0.09291	0.00488281
0.09296	0.450897	0.09296	-0.0118713
0.09301	0.43399	0.09301	-0.0293274
0.09306	0.314941	0.09306	-0.0349121
0.09311	0.117035	0.09311	-0.0313721
0.09316	-0.112762	0.09316	-0.0215149
0.09321	-0.316223	0.09321	-0.00732422
0.09326	-0.444214	0.09326	0.00708008
0.09331	-0.460541	0.09331	0.0213928
0.09336	-0.355438	0.09336	0.0340576
0.09341	-0.159698	0.09341	0.0407104
0.09346	0.0736694	0.09346	0.0378723
0.09351	0.280884	0.09351	0.0195618
0.09356	0.417114	0.09356	-0.00531006
0.09361	0.450562	0.09361	-0.0314331
0.09366	0.377991	0.09366	-0.0450439
0.09371	0.216827	0.09371	-0.0469971
0.09376	-0.00308228	0.09376	-0.0367737
0.09381	-0.224701	0.09381	-0.0189209
0.09386	-0.394684	0.09386	0.00177002
0.09391	-0.464355	0.09391	0.0236206
0.09396	-0.414429	0.09396	0.0397949
0.09401	-0.258911	0.09401	0.050293
0.09406	-0.038208	0.09406	0.0502014
0.09411	0.188324	0.09411	0.035553
0.09416	0.363831	0.09416	0.00784302
0.09421	0.445099	0.09421	-0.0253601
0.09426	0.422791	0.09426	-0.0516052
0.09431	0.300201	0.09431	-0.06073
0.09436	0.103027	0.09436	-0.0529785
0.09441	-0.122009	0.09441	-0.0338745
0.09446	-0.321564	0.09446	-0.00616455
0.09451	-0.442688	0.09451	0.0195923
0.09456	-0.449738	0.09456	0.0435181
0.09461	-0.339325	0.09461	0.0588989
0.09466	-0.142822	0.09466	0.0652466
0.09471	0.0830688	0.09471	0.0495911
0.09476	0.285492	0.09476	0.0196533
0.09481	0.415802	0.09481	-0.0179138
0.09486	0.444183	0.09486	-0.0516357
0.09491	0.365814	0.09491	-0.0700684
0.09496	0.201324	0.09496	-0.0687866
0.09501	-0.013855	0.09501	-0.0497742
0.09506	-0.231354	0.09506	-0.0197449
0.09511	-0.394928	0.09511	0.0140686
0.09516	-0.458801	0.09516	0.0436096
0.09521	-0.401764	0.09521	0.0664673
0.09526	-0.241089	0.09526	0.0743408
0.09531	-0.0232239	0.09531	0.0650024
0.09536	0.195129	0.09536	0.0352478
0.09541	0.360016	0.09541	-0.00756836
0.09546	0.437653	0.09546	-0.049469
0.09551	0.412292	0.09551	-0.0760498
0.09556	0.284882	0.09556	-0.0827332
0.09561	0.0912781	0.09561	-0.0668335
0.09566	-0.131134	0.09566	-0.0348816
0.09571	-0.322998	0.09571	0.00314331
0.09576	-0.438202	0.09576	0.0408325
0.09581	-0.439972	0.09581	0.0693665
0.09586	-0.325348	0.09586	0.083374
0.09591	-0.12973	0.09591	0.0777588
0.09596	0.0942993	0.09596	0.0510559
0.09601	0.289001	0.09601	0.00860596
0.09606	0.411011	0.09606	-0.0391541
0.09611	0.431915	0.09611	-0.0792542
0.09616	0.351685	0.09616	-0.0951233
0.09621	0.188812	0.09621	-0.0839233
0.09626	-0.0257568	0.09626	-0.0516357
0.09631	-0.235352	0.09631	-0.00881958
0.09636	-0.392609	0.09636	0.0341492
0.09641	-0.44751	0.09641	0.0705872
0.09646	-0.388458	0.09646	0.0893555
0.09651	-0.230164	0.09651	0.0896912
0.09656	-0.0138245	0.09656	0.0662537
0.09661	0.199615	0.09661	0.025116
0.09666	0.361206	0.09666	-0.0265503
0.09671	0.431	0.09671	-0.0749207
0.09676	0.400177	0.09676	-0.101074
0.09681	0.273346	0.09681	-0.0984802
0.09686	0.0774231	0.09686	-0.0699768
0.09691	-0.135651	0.09691	-0.0237427
0.09696	-0.324463	0.09696	0.0255737
0.09701	-0.429932	0.09701	0.0653381
0.09706	-0.427826	0.09706	0.0924683
0.09711	-0.312073	0.09711	0.0992737
0.09716	-0.120941	0.09716	0.0816345
0.09721	0.0984802	0.09721	0.0420227
0.09726	0.290253	0.09726	-0.0117798
0.09731	0.404327	0.09731	-0.0663757
0.09736	0.423218	0.09736	-0.10379
0.09741	0.341278	0.09741	-0.110077
0.09746	0.176453	0.09746	-0.0877075
0.09751	-0.0329895	0.09751	-0.0423889
0.09756	-0.239807	0.09756	0.0107117
0.09761	-0.386871	0.09761	0.0597229
0.09766	-0.438416	0.09766	0.0940552
0.09771	-0.375702	0.09771	0.1073
0.09776	-0.219971	0.09776	0.0929871
0.09781	-0.0071106	0.09781	0.0570984
0.09786	0.201691	0.09786	0.00543213
0.09791	0.356018	0.09791	-0.0538025
0.09796	0.423065	0.09796	-0.100403
0.09801	0.390259	0.09801	-0.118439
0.09806	0.262329	0.09806	-0.103058
0.09811	0.070343	0.09811	-0.0604553
0.09816	-0.141327	0.09816	-0.00363159
0.09821	-0.322327	0.09821	0.0496521
0.09826	-0.421143	0.09826	0.0919189
0.09831	-0.415375	0.09831	0.110809
0.09836	-0.304657	0.09836	0.104584
0.09841	-0.11377	0.09841	0.0738831
0.09846	0.10144	0.09846	0.0212402
0.09851	0.289246	0.09851	-0.0392761
0.09856	0.398651	0.09856	-0.0934448
0.09861	0.413971	0.09861	-0.121368
0.09866	0.331177	0.09866	-0.115509
0.09871	0.169586	0.09871	-0.0776367
0.09876	-0.0385132	0.09876	-0.0236206
0.09881	-0.240417	0.09881	0.0377808
0.09886	-0.380463	0.09886	0.0862122
0.09891	-0.429474	0.09891	0.112457
0.09896	-0.365662	0.09896	0.112823
0.09901	-0.21286	0.09901	0.0869141
0.09906	-0.00509644	0.09906	0.0383301
0.09911	0.200317	0.09911	-0.022644
0.09916	0.355469	0.09916	-0.0816956
0.09921	0.420074	0.09921	-0.118195
0.09926	0.379822	0.09926	-0.123749
0.09931	0.253113	0.09931	-0.094696
0.09936	0.0643311	0.09936	-0.040802
0.09941	-0.141083	0.09941	0.0204773
0.09946	-0.319702	0.09946	0.0755615
0.09951	-0.418671	0.09951	0.109863
0.09956	-0.410095	0.09956	0.11911
0.09961	-0.29538	0.09961	0.0993652
0.09966	-0.107178	0.09966	0.0543823
0.09971	0.102844	0.09971	-0.0062561
0.09976	0.287018	0.09976	-0.0671997
0.09981	0.395233	0.09981	-0.109955
0.09986	0.408051	0.09986	-0.129913
0.09991	0.32312	0.09991	-0.108368
0.09996	0.162384	0.09996	-0.0600891
[truncated: 2,000 more rows]

## Sheet: Fig2c
1e-05	0.761874	1e-05	0.00793457
6e-05	0.899176	6e-05	0.00830078
0.00011	0.851852	0.00011	-0.0201111
0.00016	0.595432	0.00016	-0.0258179
0.00021	0.192563	0.00021	-0.00952148
0.00026	-0.276718	0.00026	0.00726318
0.00031	-0.69873	0.00031	-0.00283813
0.00036	-0.9	0.00036	-0.00183105
0.00041	-0.9	0.00041	0.0174561
0.00046	-0.674561	0.00046	0.024353
0.00051	-0.244089	0.00051	0.00759888
0.00056	0.227307	0.00056	0.00131226
0.00061	0.624957	0.00061	0.0228882
0.00066	0.863388	0.00066	0.0172424
0.00071	0.895276	0.00071	-0.0224915
0.00076	0.734875	0.00076	-0.0514526
0.00081	0.390784	0.00081	-0.0314026
0.00086	-0.0589142	0.00086	-0.0039978
0.00091	-0.513391	0.00091	-0.0162659
0.00096	-0.852457	0.00096	-0.02005
0.00101	-0.896649	0.00101	0.00378418
0.00106	-0.825952	0.00106	0.0464478
0.00111	-0.459723	0.00111	0.0491028
0.00116	0.0109863	0.00116	0.0343933
0.00121	0.452774	0.00121	0.025177
0.00126	0.770389	0.00126	0.00952148
0.00131	0.899973	0.00131	-0.0161743
0.00136	0.836224	0.00136	-0.0488586
0.00141	0.568817	0.00141	-0.0335693
0.00146	0.158121	0.00146	-0.0232849
0.00151	-0.310144	0.00151	-0.018219
0.00156	-0.706558	0.00156	-0.030304
0.00161	-0.9	0.00161	-0.00979614
0.00166	-0.896292	0.00166	0.0205994
0.00171	-0.652505	0.00171	0.0763855
0.00176	-0.218436	0.00176	0.0650024
0.00181	0.255515	0.00181	0.0309143
0.00186	0.646793	0.00186	-0.0135803
0.00191	0.864322	0.00191	-0.0323792
0.00196	0.882367	0.00196	-0.0409851
0.00201	0.704526	0.00201	-0.0335388
0.00206	0.35994	0.00206	-0.0178528
0.00211	-0.0826721	0.00211	0.000915527
0.00216	-0.524597	0.00216	0.00918579
0.00221	-0.858856	0.00221	-0.00378418
0.00226	-0.898462	0.00226	0.0143738
0.00231	-0.810214	0.00231	0.035614
0.00236	-0.42778	0.00236	0.046875
0.00241	0.0511139	0.00241	0.00366211
0.00246	0.483646	0.00246	-0.013916
0.00251	0.773053	0.00251	-0.0293579
0.00256	0.883301	0.00256	-0.033844
0.00261	0.805161	0.00261	-0.0339966
0.00266	0.551624	0.00266	-0.0260925
0.00271	0.145679	0.00271	0.0206909
0.00276	-0.330194	0.00276	0.036377
0.00281	-0.740149	0.00281	0.0421143
0.00286	-0.9	0.00286	0.00387573
0.00291	-0.886871	0.00291	0.00619507
0.00296	-0.604001	0.00296	0.0108032
0.00301	-0.172513	0.00301	0.00341797
0.00306	0.279794	0.00306	-0.0144348
0.00311	0.64259	0.00311	-0.0646362
0.00316	0.85416	0.00316	-0.0452881
0.00321	0.870145	0.00321	-0.0217285
0.00326	0.692029	0.00326	0.0184937
0.00331	0.344861	0.00331	0.0190125
0.00336	-0.113928	0.00336	0.0390625
0.00341	-0.565659	0.00341	0.0526428
0.00346	-0.881461	0.00346	0.0415649
0.00351	-0.9	0.00351	0.00500488
0.00356	-0.759348	0.00356	-0.0212708
0.00361	-0.379001	0.00361	-0.0220947
0.00366	0.0665771	0.00366	-0.0305786
0.00371	0.482629	0.00371	-0.0554504
0.00376	0.772971	0.00376	-0.0688171
0.00381	0.884949	0.00381	-0.0316467
0.00386	0.799146	0.00386	0.020813
0.00391	0.525339	0.00391	0.0612183
0.00396	0.104288	0.00396	0.0691528
0.00401	-0.364609	0.00401	0.0549927
0.00406	-0.750778	0.00406	0.0435181
0.00411	-0.9	0.00411	0.0119934
0.00416	-0.864514	0.00416	-0.0115051
0.00421	-0.57453	0.00421	-0.0458679
0.00426	-0.149002	0.00426	-0.0635986
0.00431	0.292786	0.00431	-0.0617676
0.00436	0.654922	0.00436	-0.0740051
0.00441	0.85416	0.00441	-0.0432129
0.00446	0.85806	0.00446	0.00222778
0.00451	0.667502	0.00451	0.0753784
0.00456	0.30976	0.00456	0.109619
0.00461	-0.142712	0.00461	0.0941467
0.00466	-0.585654	0.00466	0.042572
0.00471	-0.871848	0.00471	0.00897217
0.00476	-0.899121	0.00476	-0.0223999
0.00481	-0.726279	0.00481	-0.0475464
0.00486	-0.352222	0.00486	-0.0744934
0.00491	0.0836884	0.00491	-0.0865479
0.00496	0.492764	0.00496	-0.0858459
0.00501	0.778848	0.00501	-0.0599365
0.00506	0.879813	0.00506	0.00170898
0.00511	0.775745	0.00511	0.0698547
0.00516	0.486584	0.00516	0.123352
0.00521	0.0721802	0.00521	0.130676
0.00526	-0.381006	0.00526	0.0845032
0.00531	-0.74295	0.00531	0.022644
0.00536	-0.9	0.00536	-0.0440674
0.00541	-0.844656	0.00541	-0.0677795
0.00546	-0.541928	0.00546	-0.080658
0.00551	-0.121893	0.00551	-0.097229
0.00556	0.308551	0.00556	-0.0979614
0.00561	0.655746	0.00561	-0.0798035
0.00566	0.850259	0.00566	-0.0098877
0.00571	0.845013	0.00571	0.0652771
0.00576	0.640009	0.00576	0.131226
0.00581	0.273587	0.00581	0.153442
0.00586	-0.17515	0.00586	0.122498
0.00591	-0.5845	0.00591	0.0492249
0.00596	-0.855643	0.00596	-0.0340881
0.00601	-0.893216	0.00601	-0.0840149
0.00606	-0.70491	0.00606	-0.109283
0.00611	-0.328079	0.00611	-0.110168
0.00616	0.107913	0.00616	-0.109528
0.00621	0.505316	0.00621	-0.0857849
0.00626	0.775827	0.00626	-0.0300598
0.00631	0.861905	0.00631	0.0543518
0.00636	0.751382	0.00636	0.135132
0.00641	0.458075	0.00641	0.168701
0.00646	0.0436432	0.00646	0.153625
0.00651	-0.398914	0.00651	0.0768738
0.00656	-0.743362	0.00656	-0.00378418
0.00661	-0.896814	0.00661	-0.0883484
0.00666	-0.815707	0.00666	-0.129364
0.00671	-0.516714	0.00671	-0.135925
0.00676	-0.103683	0.00676	-0.129791
0.00681	0.321872	0.00681	-0.0927734
0.00686	0.661295	0.00686	-0.0493774
0.00691	0.838889	0.00691	0.0455322
0.00696	0.820789	0.00696	0.127197
0.00701	0.610236	0.00701	0.186951
0.00706	0.249609	0.00706	0.177551
0.00711	-0.189102	0.00711	0.112732
0.00716	-0.589993	0.00716	0.01828
0.00721	-0.844766	0.00721	-0.0784912
0.00726	-0.873523	0.00726	-0.132568
0.00731	-0.672995	0.00731	-0.15802
0.00736	-0.307095	0.00736	-0.149994
0.00741	0.120245	0.00741	-0.118378
0.00746	0.509903	0.00746	-0.0595703
0.00751	0.770691	0.00751	0.0257568
0.00756	0.846332	0.00756	0.124084
0.00761	0.724438	0.00761	0.18924
0.00766	0.432092	0.00766	0.19809
0.00771	0.0220551	0.00771	0.150452
0.00776	-0.40405	0.00776	0.0428162
0.00781	-0.736935	0.00781	-0.0570068
0.00786	-0.878961	0.00786	-0.141235
0.00791	-0.78956	0.00791	-0.168793
0.00796	-0.495071	0.00796	-0.16571
0.00801	-0.0830017	0.00801	-0.137695
0.00806	0.332254	0.00806	-0.0766907
0.00811	0.657779	0.00811	-0.000305176
0.00816	0.824057	0.00816	0.109283
0.00821	0.798596	0.00821	0.188934
0.00826	0.585928	0.00826	0.219147
0.00831	0.226511	0.00831	0.180725
0.00836	-0.20072	0.00836	0.0817871
0.00841	-0.589774	0.00841	-0.0372314
0.00846	-0.829523	0.00846	-0.137878
0.00851	-0.8521	0.00851	-0.181915
0.00856	-0.654785	0.00856	-0.18811
0.00861	-0.286688	0.00861	-0.151581
0.00866	0.133347	0.00866	-0.0942993
0.00871	0.51405	0.00871	-0.0159302
0.00876	0.759457	0.00876	0.0797119
0.00881	0.826447	0.00881	0.178406
0.00886	0.701834	0.00886	0.231323
0.00891	0.411026	0.00891	0.211212
0.00896	0.0107117	0.00896	0.125397
0.00901	-0.410229	0.00901	-0.0093689
0.00906	-0.729437	0.00906	-0.121674
0.00911	-0.863141	0.00911	-0.195526
0.00916	-0.767834	0.00916	-0.206329
0.00921	-0.472577	0.00921	-0.168213
0.00926	-0.0737732	0.00926	-0.112122
0.00931	0.336813	0.00931	-0.0296326
0.00936	0.654675	0.00936	0.0549011
0.00941	0.811752	0.00941	0.162079
0.00946	0.777393	0.00946	0.224884
0.00951	0.56434	0.00951	0.232056
0.00956	0.213382	0.00956	0.165955
0.00961	-0.20907	0.00961	0.0349121
0.00966	-0.585571	0.00966	-0.0974121
0.00971	-0.819003	0.00971	-0.199341
0.00976	-0.834494	0.00976	-0.223206
0.00981	-0.633472	0.00981	-0.196289
0.00986	-0.272159	0.00986	-0.127106
0.00991	0.141531	0.00991	-0.0472412
0.00996	0.510123	0.00996	0.0402832
0.01001	0.74957	0.01001	0.138367
0.01006	0.810599	0.01006	0.213867
0.01011	0.684201	0.01011	0.242126
0.01016	0.393668	0.01016	0.190948
0.01021	0.00148315	0.01021	0.0854492
0.01026	-0.40979	0.01026	-0.0641785
0.01031	-0.721719	0.01031	-0.179779
0.01036	-0.85004	0.01036	-0.238007
0.01041	-0.752316	0.01041	-0.222382
0.01046	-0.458267	0.01046	-0.152466
0.01051	-0.0610291	0.01051	-0.0687256
0.01056	0.340878	0.01056	0.0332947
0.01061	0.647919	0.01061	0.116028
0.01066	0.797333	0.01066	0.202118
0.01071	0.760886	0.01071	0.238159
0.01076	0.550305	0.01076	0.216156
0.01081	0.203439	0.01081	0.121674
0.01086	-0.212531	0.01086	-0.0221252
0.01091	-0.58266	0.01091	-0.152496
0.01096	-0.807605	0.01096	-0.236664
0.01101	-0.821255	0.01101	-0.239502
0.01106	-0.617322	0.01106	-0.186646
0.01111	-0.259964	0.01111	-0.0866089
0.01116	0.147766	0.01116	0.014679
0.01121	0.51394	0.01121	0.114594
0.01126	0.748718	0.01126	0.197632
0.01131	0.805051	0.01131	0.241821
0.01136	0.670935	0.01136	0.220947
0.01141	0.373508	0.01141	0.138763
0.01146	-0.0250763	0.01146	0.00241089
0.01151	-0.42355	0.01151	-0.155518
0.01156	-0.713397	0.01156	-0.267792
0.01161	-0.829578	0.01161	-0.250122
0.01166	-0.734573	0.01166	-0.15683
0.01171	-0.453268	0.01171	-0.0609741
0.01176	-0.055838	0.01176	0.0141907
0.01181	0.363126	0.01181	0.0927734
0.01186	0.68107	0.01186	0.191956
0.01191	0.817053	0.01191	0.237244
0.01196	0.742099	0.01196	0.221527
0.01201	0.497131	0.01201	0.13269
0.01206	0.136121	0.01206	0.00869751
0.01211	-0.238348	0.01211	-0.151764
0.01216	-0.579282	0.01216	-0.274017
0.01221	-0.78555	0.01221	-0.271362
0.01226	-0.820267	0.01226	-0.17984
0.01231	-0.606171	0.01231	-0.0493469
0.01236	-0.237662	0.01236	0.0361328
0.01241	0.187454	0.01241	0.127777
0.01246	0.55882	0.01246	0.207153
0.01251	0.769592	0.01251	0.239502
0.01256	0.787418	0.01256	0.190613
0.01261	0.619354	0.01261	0.10199
0.01266	0.309595	0.01266	-0.00244141
0.01271	-0.0743225	0.01271	-0.118469
0.01276	-0.432312	0.01276	-0.245697
0.01281	-0.708481	0.01281	-0.305725
0.01286	-0.829001	0.01286	-0.229523
0.01291	-0.718588	0.01291	-0.0701599
0.01296	-0.414789	0.01296	0.0795898
0.01301	0.01203	0.01301	0.163605
0.01306	0.4099	0.01306	0.221649
0.01311	0.681345	0.01311	0.243561
0.01316	0.784644	0.01316	0.19928
0.01321	0.705872	0.01321	0.0784912
0.01326	0.474609	0.01326	-0.0298157
0.01331	0.111374	0.01331	-0.128967
0.01336	-0.283804	0.01336	-0.218414
0.01341	-0.607928	0.01341	-0.292328
0.01346	-0.799448	0.01346	-0.258972
0.01351	-0.776926	0.01351	-0.104706
0.01356	-0.561154	0.01356	0.0747681
0.01361	-0.171002	0.01361	0.191132
0.01366	0.242633	0.01366	0.246216
0.01371	0.571674	0.01371	0.269318
0.01376	0.736304	0.01376	0.21344
0.01381	0.739572	0.01381	0.0889282
0.01386	0.593399	0.01386	-0.0643921
0.01391	0.296439	0.01391	-0.164276
0.01396	-0.0925598	0.01396	-0.224976
0.01401	-0.476752	0.01401	-0.262207
0.01406	-0.742044	0.01406	-0.249451
0.01411	-0.809967	0.01411	-0.141357
0.01416	-0.666293	0.01416	0.0460205
0.01421	-0.341537	0.01421	0.200226
0.01426	0.0655334	0.01426	0.283844
0.01431	0.434207	0.01431	0.290375
0.01436	0.6686	0.01436	0.225433
0.01441	0.735452	0.01441	0.107269
0.01446	0.656818	0.01446	-0.0631409
0.01451	0.442776	0.01451	-0.187927
0.01456	0.106622	0.01456	-0.266602
0.01461	-0.291962	0.01461	-0.266693
0.01466	-0.636163	0.01466	-0.243103
0.01471	-0.812604	0.01471	-0.141113
0.01476	-0.751437	0.01476	0.0239258
0.01481	-0.490457	0.01481	0.194611
0.01486	-0.108188	0.01486	0.294434
0.01491	0.276306	0.01491	0.310883
0.01496	0.570795	0.01496	0.258209
0.01501	0.706201	0.01501	0.126312
0.01506	0.692386	0.01506	-0.0499878
0.01511	0.541928	0.01511	-0.209534
0.01516	0.265237	0.01516	-0.289856
0.01521	-0.0985199	0.01521	-0.294189
0.01526	-0.471039	0.01526	-0.25174
0.01531	-0.741193	0.01531	-0.145142
0.01536	-0.793076	0.01536	0.0148926
0.01541	-0.632648	0.01541	0.192322
0.01546	-0.28732	0.01546	0.299377
0.01551	0.101624	0.01551	0.329926
0.01556	0.450714	0.01556	0.278503
0.01561	0.656131	0.01561	0.155151
0.01566	0.6995	0.01566	-0.0290222
0.01571	0.607571	0.01571	-0.214172
0.01576	0.393228	0.01576	-0.307251
0.01581	0.0802277	0.01581	-0.327057
0.01586	-0.29556	0.01586	-0.26355
0.01591	-0.61507	0.01591	-0.164093
0.01596	-0.777832	0.01596	0.0020752
0.01601	-0.713782	0.01601	0.182251
0.01606	-0.454889	0.01606	0.316315
0.01611	-0.0914062	0.01611	0.347626
0.01616	0.288501	0.01616	0.294647
0.01621	0.569833	0.01621	0.182465
0.01626	0.697495	0.01626	0.000671387
0.01631	0.655087	0.01631	-0.200043
0.01636	0.489771	0.01636	-0.332825
0.01641	0.220248	0.01641	-0.358215
0.01646	-0.117773	0.01646	-0.286011
0.01651	-0.45813	0.01651	-0.174438
0.01656	-0.705844	0.01656	-0.0156555
0.01661	-0.747015	0.01661	0.163116
0.01666	-0.579282	0.01666	0.320129
0.01671	-0.262546	0.01671	0.37207
0.01676	0.094455	0.01676	0.320312
0.01681	0.430856	0.01681	0.201874
0.01686	0.642096	0.01686	0.02771
0.01691	0.693869	0.01691	-0.176056
0.01696	0.586478	0.01696	-0.341064
0.01701	0.34118	0.01701	-0.385651
0.01706	0.0325195	0.01706	-0.326202
0.01711	-0.305008	0.01711	-0.187317
0.01716	-0.579337	0.01716	-0.0305481
0.01721	-0.724466	0.01721	0.146301
0.01726	-0.66069	0.01726	0.308716
0.01731	-0.419678	0.01731	0.387451
0.01736	-0.083139	0.01736	0.351654
0.01741	0.265732	0.01741	0.226837
0.01746	0.530859	0.01746	0.0593872
0.01751	0.677087	0.01751	-0.151306
0.01756	0.652753	0.01756	-0.330719
0.01761	0.479416	0.01761	-0.411163
0.01766	0.181165	0.01766	-0.365875
0.01771	-0.160043	0.01771	-0.21817
0.01776	-0.457141	0.01776	-0.0446167
0.01781	-0.655444	0.01781	0.135315
0.01786	-0.67934	0.01786	0.291473
0.01791	-0.53811	0.01791	0.395599
0.01796	-0.24928	0.01796	0.377411
0.01801	0.0847595	0.01801	0.259674
0.01806	0.397321	0.01806	0.0853271
0.01811	0.603369	0.01811	-0.121796
0.01816	0.671457	0.01816	-0.310303
0.01821	0.583072	0.01821	-0.42276
0.01826	0.337198	0.01826	-0.397247
0.01831	0.0107941	0.01831	-0.264679
0.01836	-0.328848	0.01836	-0.0666809
0.01841	-0.568103	0.01841	0.116699
0.01846	-0.669754	0.01846	0.28299
0.01851	-0.603012	0.01851	0.394287
0.01856	-0.390976	0.01856	0.399445
0.01861	-0.0895935	0.01861	0.292786
0.01866	0.237387	0.01866	0.107269
0.01871	0.498752	0.01871	-0.0905762
0.01876	0.645447	0.01876	-0.28717
0.01881	0.634158	0.01881	-0.412689
0.01886	0.472687	0.01886	-0.423157
0.01891	0.180231	0.01891	-0.307892
0.01896	-0.161884	0.01896	-0.106171
0.01901	-0.453131	0.01901	0.0940552
0.01906	-0.634048	0.01906	0.267792
0.01911	-0.639542	0.01911	0.388336
0.01916	-0.506442	0.01916	0.421234
0.01921	-0.241479	0.01921	0.325623
0.01926	0.0701477	0.01926	0.141907
0.01931	0.37197	0.01931	-0.0691223
0.01936	0.574722	0.01936	-0.261749
0.01941	0.644733	0.01941	-0.399872
0.01946	0.563708	0.01946	-0.434448
0.01951	0.333682	0.01951	-0.340546
0.01956	0.0160126	0.01956	-0.154449
0.01961	-0.310254	0.01961	0.0658875
0.01966	-0.543658	0.01966	0.247894
0.01971	-0.645694	0.01971	0.378265
0.01976	-0.588922	0.01976	0.426025
0.01981	-0.390042	0.01981	0.358368
0.01986	-0.0954712	0.01986	0.188843
0.01991	0.229889	0.01991	-0.037262
0.01996	0.483014	0.01996	-0.24176
0.02001	0.619821	0.02001	-0.390076
0.02006	0.606995	0.02006	-0.435852
0.02011	0.456317	0.02011	-0.365906
0.02016	0.184131	0.02016	-0.193085
0.02021	-0.135901	0.02021	0.0309448
0.02026	-0.424649	0.02026	0.223572
0.02031	-0.606363	0.02031	0.360413
0.02036	-0.629214	0.02036	0.421539
0.02041	-0.511606	0.02041	0.382965
0.02046	-0.25914	0.02046	0.230957
0.02051	0.0588867	0.02051	0.0071106
0.02056	0.366531	0.02056	-0.214966
0.02061	0.568625	0.02061	-0.375305
0.02066	0.624518	0.02066	-0.44104
0.02071	0.538358	0.02071	-0.388947
0.02076	0.324838	0.02076	-0.225098
0.02081	0.0387268	0.02081	-0.0152283
0.02086	-0.27334	0.02086	0.214508
0.02091	-0.512842	0.02091	0.361115
0.02096	-0.63262	0.02096	0.430267
0.02101	-0.595953	0.02101	0.37149
0.02106	-0.420502	0.02106	0.234406
0.02111	-0.129474	0.02111	0.0401611
0.02116	0.230548	0.02116	-0.167816
0.02121	0.515561	0.02121	-0.342926
0.02126	0.641519	0.02126	-0.434601
0.02131	0.582385	0.02131	-0.408356
0.02136	0.415475	0.02136	-0.255829
0.02141	0.157846	0.02141	-0.0358276
0.02146	-0.105304	0.02146	0.195007
0.02151	-0.394162	0.02151	0.365936
0.02156	-0.607434	0.02156	0.434448
0.02161	-0.661926	0.02161	0.376648
0.02166	-0.522153	0.02166	0.238037
0.02171	-0.226401	0.02171	0.0378113
0.02176	0.108325	0.02176	-0.168732
0.02181	0.397623	0.02181	-0.350067
0.02186	0.566812	0.02186	-0.429413
0.02191	0.605347	0.02191	-0.402466
0.02196	0.507101	0.02196	-0.256714
0.02201	0.301987	0.02201	-0.0333862
0.02206	0.0182373	0.02206	0.193268
0.02211	-0.291522	0.02211	0.363464
0.02216	-0.557199	0.02216	0.430817
0.02221	-0.667941	0.02221	0.395416
0.02226	-0.57442	0.02226	0.251343
0.02231	-0.337006	0.02231	0.0437317
0.02236	-0.0293335	0.02236	-0.188446
0.02241	0.263617	0.02241	-0.364349
0.02246	0.482904	0.02246	-0.434906
0.02251	0.599854	0.02251	-0.402618
0.02256	0.566098	0.02256	-0.253265
0.02261	0.405313	0.02261	-0.0391235
0.02266	0.144003	0.02266	0.18158
0.02271	-0.160757	0.02271	0.361908
0.02276	-0.456949	0.02276	0.442017
0.02281	-0.642535	0.02281	0.408997
0.02286	-0.632428	0.02286	0.25589
0.02291	-0.439481	0.02291	0.0416565
0.02296	-0.138181	0.02296	-0.181549
0.02301	0.151144	0.02301	-0.366028
0.02306	0.389246	0.02306	-0.453613
0.02311	0.529953	0.02311	-0.41861
0.02316	0.577469	0.02316	-0.263458
0.02321	0.492517	0.02321	-0.0373535
0.02326	0.282156	0.02326	0.187805
0.02331	-0.0271362	0.02331	0.362732
0.02336	-0.344696	0.02336	0.44754
0.02341	-0.580682	0.02341	0.41333
0.02346	-0.640201	0.02346	0.277191
0.02351	-0.518967	0.02351	0.0587463
0.02356	-0.263562	0.02356	-0.177155
0.02361	0.0300751	0.02361	-0.374969
0.02366	0.283145	0.02366	-0.474243
0.02371	0.467139	0.02371	-0.427246
0.02376	0.560934	0.02376	-0.277893
0.02381	0.53465	0.02381	-0.0454407
0.02386	0.377188	0.02386	0.188995
0.02391	0.106375	0.02391	0.370789
0.02396	-0.204291	0.02396	0.457275
0.02401	-0.478812	0.02401	0.422852
0.02406	-0.614273	0.02406	0.290741
0.02411	-0.578403	0.02411	0.0731201
0.02416	-0.376749	0.02416	-0.168152
0.02421	-0.0986023	0.02421	-0.377258
0.02426	0.170865	0.02426	-0.482056
0.02431	0.385153	0.02431	-0.459137
0.02436	0.524158	0.02436	-0.298737
0.02441	0.554013	0.02441	-0.0595093
0.02446	0.450385	0.02446	0.191833
0.02451	0.21915	0.02451	0.37854
0.02456	-0.0780853	0.02456	0.467407
0.02461	-0.356451	0.02461	0.441711
0.02466	-0.539923	0.02466	0.302002
0.02471	-0.576782	0.02471	0.0908203
0.02476	-0.467606	0.02476	-0.158844
0.02481	-0.236316	0.02481	-0.367798
0.02486	0.0360901	0.02486	-0.493591
0.02491	0.287485	0.02491	-0.48645
0.02496	0.467715	0.02496	-0.330597
0.02501	0.547806	0.02501	-0.0820007
0.02506	0.501718	0.02506	0.187042
0.02511	0.324344	0.02511	0.387939
0.02516	0.0423798	0.02516	0.486572
0.02521	-0.24678	0.02521	0.45752
0.02526	-0.453955	0.02526	0.316589
0.02531	-0.531299	0.02531	0.104004
0.02536	-0.494962	0.02536	-0.141663
0.02541	-0.345685	0.02541	-0.359894
0.02546	-0.118021	0.02546	-0.496826
0.02551	0.155594	0.02551	-0.505737
0.02556	0.391882	0.02556	-0.362152
0.02561	0.526959	0.02561	-0.116547
0.02566	0.529596	0.02566	0.16214
0.02571	0.398721	0.02571	0.395691
0.02576	0.160318	0.02576	0.508545
0.02581	-0.120602	0.02581	0.486694
0.02586	-0.357523	0.02586	0.335815
0.02591	-0.484442	0.02591	0.116547
0.02596	-0.493506	0.02596	-0.132996
0.02601	-0.400616	0.02601	-0.351837
0.02606	-0.230273	0.02606	-0.490601
0.02611	0.0053009	0.02611	-0.513519
0.02616	0.266968	0.02616	-0.396332
0.02621	0.467029	0.02621	-0.155579
0.02626	0.543796	0.02626	0.132355
0.02631	0.464447	0.02631	0.385376
0.02636	0.260925	0.02636	0.526154
0.02641	0.000521851	0.02641	0.518555
0.02646	-0.24277	0.02646	0.375458
0.02651	-0.412372	0.02651	0.135437
0.02656	-0.475735	0.02656	-0.124512
0.02661	-0.437997	0.02661	-0.352478
0.02666	-0.314621	0.02666	-0.490479
0.02671	-0.115356	0.02671	-0.516632
0.02676	0.135022	0.02676	-0.417175
0.02681	0.365213	0.02681	-0.190125
0.02686	0.505673	0.02686	0.0939026
0.02691	0.501443	0.02691	0.363068
0.02696	0.358182	0.02696	0.531982
0.02701	0.125162	0.02701	0.545929
0.02706	-0.122855	0.02706	0.415131
0.02711	-0.322778	0.02711	0.176147
0.02716	-0.434921	0.02716	-0.105438
0.02721	-0.45423	0.02721	-0.353333
0.02726	-0.381747	0.02726	-0.503845
0.02731	-0.21926	0.02731	-0.53009
0.02736	0.0132935	0.02736	-0.426086
0.02741	0.257053	0.02741	-0.214478
0.02746	0.435004	0.02746	0.0631104
0.02751	0.490594	0.02751	0.329315
0.02756	0.413992	0.02756	0.518951
0.02761	0.238705	0.02761	0.565002
0.02766	0.0192535	0.02766	0.456451
0.02771	-0.201874	0.02771	0.223907
0.02776	-0.372711	0.02776	-0.0723267
0.02781	-0.454889	0.02781	-0.339844
0.02786	-0.436514	0.02786	-0.514618
0.02791	-0.305969	0.02791	-0.553558
0.02796	-0.0949219	0.02796	-0.45047
0.02801	0.144992	0.02801	-0.232361
0.02806	0.346674	0.02806	0.0412598
0.02811	0.450494	0.02811	0.303497
0.02816	0.432916	0.02816	0.497314
0.02821	0.317999	0.02821	0.56601
0.02826	0.144168	0.02826	0.487061
0.02831	-0.0633087	0.02831	0.272064
0.02836	-0.26293	0.02836	-0.0233154
0.02841	-0.416931	0.02841	-0.313629
0.02846	-0.471204	0.02846	-0.513306
0.02851	-0.391306	0.02851	-0.575256
0.02856	-0.20116	0.02856	-0.483398
0.02861	0.0364746	0.02861	-0.263397
0.02866	0.253564	0.02866	0.0141602
0.02871	0.389383	0.02871	0.286835
0.02876	0.424731	0.02876	0.484009
0.02881	0.364444	0.02881	0.562103
0.02886	0.238925	0.02886	0.498352
0.02891	0.0656433	0.02891	0.308716
0.02896	-0.135928	0.02896	0.0276184
0.02901	-0.330826	0.02901	-0.271851
0.02906	-0.460794	0.02906	-0.499542
0.02911	-0.456262	0.02911	-0.588074
0.02916	-0.312589	0.02916	-0.514435
0.02921	-0.0825623	0.02921	-0.303406
0.02926	0.151913	0.02926	-0.0212097
0.02931	0.322037	0.02931	0.265259
0.02936	0.396799	0.02936	0.474518
0.02941	0.385785	0.02941	0.562744
0.02946	0.307315	0.02946	0.510864
0.02951	0.171909	0.02951	0.334442
0.02956	-0.0111511	0.02956	0.0666809
0.02961	-0.218188	0.02961	-0.228302
0.02966	-0.400204	0.02966	-0.470276
0.02971	-0.478784	0.02971	-0.587067
0.02976	-0.406247	0.02976	-0.540833
0.02981	-0.207312	0.02981	-0.341827
0.02986	0.0333984	0.02986	-0.0583191
0.02991	0.232306	0.02991	0.22995
0.02996	0.352414	0.02996	0.454926
0.03001	0.390372	0.03001	0.562897
0.03006	0.35755	0.03006	0.528656
0.03011	0.258701	0.03011	0.363495
0.03016	0.102502	0.03016	0.101257
0.03021	-0.103409	0.03021	-0.192749
0.03026	-0.310583	0.03026	-0.440063
0.03031	-0.451373	0.03031	-0.574707
0.03036	-0.457169	0.03036	-0.552032
0.03041	-0.318164	0.03041	-0.374878
0.03046	-0.0985748	0.03046	-0.0986633
0.03051	0.121426	0.03051	0.192078
0.03056	0.281689	0.03056	0.428589
0.03061	0.371448	0.03061	0.551056
0.03066	0.391196	0.03066	0.542633
0.03071	0.338049	0.03071	0.396149
0.03076	0.20712	0.03076	0.145416
0.03081	0.0106567	0.03081	-0.156067
0.03086	-0.223242	0.03086	-0.423737
0.03091	-0.400726	0.03091	-0.57135
0.03096	-0.478345	0.03096	-0.558472
0.03101	-0.390564	0.03101	-0.391083
0.03106	-0.198633	0.03106	-0.133118
0.03111	0.0236481	0.03111	0.166382
0.03116	0.202753	0.03116	0.424225
0.03121	0.31701	0.03121	0.561279
0.03126	0.379056	0.03126	0.534912
0.03131	0.396359	0.03131	0.383514
0.03136	0.31344	0.03136	0.146149
0.03141	0.103903	0.03141	-0.116669
0.03146	-0.175699	0.03146	-0.386017
0.03151	-0.403363	0.03151	-0.564606
0.03156	-0.460547	0.03156	-0.600891
0.03161	-0.383203	0.03161	-0.425293
0.03166	-0.227115	0.03166	-0.137421
0.03171	-0.0709991	0.03171	0.188965
0.03176	0.0950592	0.03176	0.423584
0.03181	0.249774	0.03181	0.542969
0.03186	0.380099	0.03186	0.519653
0.03191	0.426187	0.03191	0.397339
0.03196	0.346893	0.03196	0.178925
0.03201	0.156033	0.03201	-0.0976562
0.03206	-0.0910217	0.03206	-0.374634
0.03211	-0.306519	0.03211	-0.579987
0.03216	-0.420062	0.03216	-0.617828
0.03221	-0.392184	0.03221	-0.44986
0.03226	-0.301822	0.03226	-0.137848
0.03231	-0.14274	0.03231	0.1922
0.03236	0.0180176	0.03236	0.424255
0.03241	0.201324	0.03241	0.534851
0.03246	0.351892	0.03246	0.518707
0.03251	0.415723	0.03251	0.408325
0.03256	0.370706	0.03256	0.195221
0.03261	0.20495	0.03261	-0.0814209
0.03266	-0.00346069	0.03266	-0.372894
0.03271	-0.217062	0.03271	-0.575714
0.03276	-0.352332	0.03276	-0.621124
0.03281	-0.394547	0.03281	-0.464813
0.03286	-0.340521	0.03286	-0.168335
0.03291	-0.219781	0.03291	0.162781
0.03296	-0.0553436	0.03296	0.428497
0.03301	0.140982	0.03301	0.555267
0.03306	0.312094	0.03306	0.545349
0.03311	0.397485	0.03311	0.407471
0.03316	0.382077	0.03316	0.190704
0.03321	0.236948	0.03321	-0.0786743
0.03326	0.0613037	0.03326	-0.351471
0.03331	-0.136093	0.03331	-0.555359
0.03336	-0.266995	0.03336	-0.623291
0.03341	-0.350272	0.03341	-0.488983
0.03346	-0.357056	0.03346	-0.20401
0.03351	-0.289709	0.03351	0.138031
0.03356	-0.133896	0.03356	0.418579
0.03361	0.0725647	0.03361	0.569183
0.03366	0.262024	0.03366	0.566315
0.03371	0.366202	0.03371	0.434052
0.03376	0.373041	0.03376	0.206238
0.03381	0.270593	0.03381	-0.0797424
0.03386	0.115714	0.03386	-0.356598
0.03391	-0.0478455	0.03391	-0.557159
0.03396	-0.195145	0.03396	-0.608337
0.03401	-0.306436	0.03401	-0.49057
0.03406	-0.349146	0.03406	-0.224457
0.03411	-0.313522	0.03411	0.0959778
0.03416	-0.192233	0.03416	0.391968
0.03421	-0.0137604	0.03421	0.568604
0.03426	0.185724	0.03426	0.595215
0.03431	0.317725	0.03431	0.469849
0.03436	0.365213	0.03436	0.229553
0.03441	0.295724	0.03441	-0.0733948
0.03446	0.162103	0.03446	-0.362793
0.03451	0.0137604	0.03451	-0.563873
0.03456	-0.117307	0.03456	-0.610138
0.03461	-0.242386	0.03461	-0.494934
0.03466	-0.327145	0.03466	-0.240997
0.03471	-0.329672	0.03471	0.0715637
0.03476	-0.237085	0.03476	0.364838
0.03481	-0.0656708	0.03481	0.559143
0.03486	0.113132	0.03486	0.606873
0.03491	0.243512	0.03491	0.501617
0.03496	0.316049	0.03496	0.263062
0.03501	0.304349	0.03501	-0.0516968
0.03506	0.217007	0.03506	-0.35611
0.03511	0.0824799	0.03511	-0.571899
0.03516	-0.0533936	0.03516	-0.626312
0.03521	-0.187482	0.03521	-0.510864
0.03526	-0.279904	0.03526	-0.255554
0.03531	-0.315033	0.03531	0.0555725
0.03536	-0.270978	0.03536	0.344666
0.03541	-0.128705	0.03541	0.545349
0.03546	0.0456482	0.03546	0.612488
0.03551	0.189047	0.03551	0.526794
0.03556	0.257272	0.03556	0.297119
0.03561	0.27507	0.03561	-0.0224609
0.03566	0.232745	0.03566	-0.343414
0.03571	0.153891	0.03571	-0.569397
0.03576	0.0260925	0.03576	-0.638214
0.03581	-0.118707	0.03581	-0.5289
0.03586	-0.242468	0.03586	-0.284698
0.03591	-0.297537	0.03591	0.030426
0.03596	-0.271664	0.03596	0.32724
0.03601	-0.172238	0.03601	0.541565
0.03606	-0.023291	0.03606	0.618286
0.03611	0.114203	0.03611	0.543762
0.03616	0.204813	0.03616	0.323761
0.03621	0.24483	0.03621	0.00680542
0.03626	0.2289	0.03626	-0.318298
0.03631	0.180945	0.03631	-0.560944
0.03636	0.0952789	0.03636	-0.644531
0.03641	-0.0307068	0.03641	-0.551178
0.03646	-0.180066	0.03646	-0.314545
0.03651	-0.269083	0.03651	-0.000701904
0.03656	-0.274768	0.03656	0.306702
0.03661	-0.199237	0.03661	0.531921
0.03666	-0.0716858	0.03666	0.625153
0.03671	0.0437805	0.03671	0.564148
0.03676	0.137549	0.03676	0.353058
0.03681	0.197314	0.03681	0.0371704
0.03686	0.219232	0.03686	-0.296631
0.03691	0.202863	0.03691	-0.552704
0.03696	0.141339	0.03696	-0.648682
0.03701	0.0302948	0.03701	-0.566833
0.03706	-0.104068	0.03706	-0.337677
0.03711	-0.207697	0.03711	-0.0310059
0.03716	-0.254086	0.03716	0.276276
0.03721	-0.215991	0.03721	0.515472
0.03726	-0.123129	0.03726	0.62915
0.03731	-0.0199951	0.03731	0.584198
0.03736	0.0721527	0.03736	0.385834
0.03741	0.142767	0.03741	0.0704651
0.03746	0.188965	0.03746	-0.271545
0.03751	0.206461	0.03751	-0.539764
0.03756	0.178995	0.03756	-0.653778
0.03761	0.0892639	0.03761	-0.58374
0.03766	-0.0363373	0.03766	-0.36441
0.03771	-0.154248	0.03771	-0.0584412
0.03776	-0.209702	0.03776	0.25238
0.03781	-0.202121	0.03781	0.496765
0.03786	-0.151968	0.03786	0.621674
0.03791	-0.0836334	0.03791	0.597046
0.03796	-0.00612488	0.03796	0.414856
0.03801	0.080365	0.03801	0.109131
0.03806	0.153781	0.03806	-0.237762
0.03811	0.199896	0.03811	-0.521362
0.03816	0.193469	0.03816	-0.656952
0.03821	0.135846	0.03821	-0.602203
0.03826	0.0291412	0.03826	-0.393127
0.03831	-0.0867096	0.03831	-0.0873413
0.03836	-0.162955	0.03836	0.225067
0.03841	-0.182812	0.03841	0.481049
0.03846	-0.156995	0.03846	0.617096
0.03851	-0.120383	0.03851	0.602905
0.03856	-0.0728943	0.03856	0.434662
0.03861	-0.00101624	0.03861	0.143219
0.03866	0.0938507	0.03866	-0.198059
0.03871	0.178143	0.03871	-0.492371
0.03876	0.210443	0.03876	-0.650452
0.03881	0.173557	0.03881	-0.620026
0.03886	0.0797333	0.03886	-0.42215
0.03891	-0.0239502	0.03891	-0.122955
0.03896	-0.103491	0.03896	0.197083
0.03901	-0.143866	0.03901	0.461884
0.03906	-0.152545	0.03906	0.610962
0.03911	-0.146942	0.03911	0.611328
0.03916	-0.122827	0.03916	0.454987
0.03921	-0.0669617	0.03921	0.172211
0.03926	0.0242523	0.03926	-0.166321
0.03931	0.124448	0.03931	-0.465485
0.03936	0.200006	0.03936	-0.634033
0.03941	0.200803	0.03941	-0.625702
0.03946	0.135571	0.03946	-0.44812
0.03951	0.0385345	0.03951	-0.161743
0.03956	-0.0460327	0.03956	0.162811
0.03961	-0.0968445	0.03961	0.438385
0.03966	-0.129529	0.03966	0.604248
0.03971	-0.155319	0.03971	0.617004
0.03976	-0.165234	0.03976	0.475128
0.03981	-0.126755	0.03981	0.203125
0.03986	-0.0436157	0.03986	-0.134918
0.03991	0.0680328	0.03991	-0.439392
0.03996	0.168091	0.03996	-0.618042
0.04001	0.202231	0.04001	-0.627563
0.04006	0.174518	0.04006	-0.466156
0.04011	0.100497	0.04011	-0.191833
0.04016	0.0230164	0.04016	0.125122
0.04021	-0.0416656	0.04021	0.408813
0.04026	-0.0963776	0.04026	0.589996
0.04031	-0.150403	0.04031	0.621826
0.04036	-0.191519	0.04036	0.494873
0.04041	-0.178226	0.04041	0.239441
0.04046	-0.108105	0.04046	-0.100525
0.04051	0.00653687	0.04051	-0.41272
0.04056	0.120987	0.04056	-0.615936
0.04061	0.190256	0.04061	-0.633026
0.04066	0.204703	0.04066	-0.476105
0.04071	0.165811	0.04071	-0.208527
0.04076	0.080722	0.04076	0.100464
0.04081	-0.0158752	0.04081	0.382172
0.04086	-0.0874786	0.04086	0.56897
0.04091	-0.131891	0.04091	0.616455
0.04096	-0.178363	0.04096	0.509491
0.04101	-0.180066	0.04101	0.266113
0.04106	-0.142987	0.04106	-0.0603027
0.04111	-0.0372437	0.04111	-0.383331
0.04116	0.0892365	0.04116	-0.606659
0.04121	0.172787	0.04121	-0.651489
0.04126	0.181247	0.04126	-0.511658
0.04131	0.142191	0.04131	-0.230743
0.04136	0.0899231	0.04136	0.0899963
0.04141	0.0349365	0.04141	0.376648
0.04146	-0.0215881	0.04146	0.563934
0.04151	-0.101294	0.04151	0.614777
0.04156	-0.177676	0.04156	0.513062
0.04161	-0.20723	0.04161	0.278687
0.04166	-0.147739	0.04166	-0.0320435
0.04171	-0.0444397	0.04171	-0.353302
0.04176	0.0842102	0.04176	-0.580688
0.04181	0.144882	0.04181	-0.659271
0.04186	0.145322	0.04186	-0.543213
0.04191	0.119366	0.04191	-0.270569
0.04196	0.0953339	0.04196	0.0671997
0.04201	0.0702576	0.04201	0.375549
0.04206	0.0158752	0.04206	0.563843
0.04211	-0.0758057	0.04211	0.61792
0.04216	-0.16073	0.04216	0.513672
0.04221	-0.194348	0.04221	0.294189
0.04226	-0.156143	0.04226	-0.00860596
0.04231	-0.0669342	0.04231	-0.328064
0.04236	0.0433136	0.04236	-0.564453
0.04241	0.119476	0.04241	-0.662842
0.04246	0.137411	0.04246	-0.556519
0.04251	0.11824	0.04251	-0.300415
0.04256	0.0812439	0.04256	0.0338135
0.04261	0.0596558	0.04261	0.348846
0.04266	0.0230164	0.04266	0.563049
0.04271	-0.0307617	0.04271	0.626709
0.04276	-0.110852	0.04276	0.535156
0.04281	-0.162131	0.04281	0.309204
0.04286	-0.161087	0.04286	0.00497437
0.04291	-0.0853363	0.04291	-0.308655
0.04296	0.00598755	0.04296	-0.548615
0.04301	0.0825073	0.04301	-0.650818
0.04306	0.116318	0.04306	-0.569061
0.04311	0.116867	0.04311	-0.329163
0.04316	0.0961029	0.04316	0.0015564
0.04321	0.0640778	0.04321	0.32547
0.04326	0.0217804	0.04326	0.554138
0.04331	-0.0283447	0.04331	0.630585
0.04336	-0.0795135	0.04336	0.55481
0.04341	-0.118076	0.04341	0.333008
0.04346	-0.119943	0.04346	0.0290222
0.04351	-0.0838806	0.04351	-0.29068
0.04356	-0.0342224	0.04356	-0.542847
0.04361	0.0244171	0.04361	-0.64621
0.04366	0.0804749	0.04366	-0.578583
0.04371	0.113242	0.04371	-0.346558
0.04376	0.107996	0.04376	-0.0287476
0.04381	0.077948	0.04381	0.297089
0.04386	0.0212311	0.04386	0.535736
0.04391	-0.0292786	0.04391	0.636475
0.04396	-0.0708893	0.04396	0.568909
0.04401	-0.0898682	0.04401	0.359802
0.04406	-0.0820679	0.04406	0.052948
0.04411	-0.0560028	0.04411	-0.268066
0.04416	-0.0374359	0.04416	-0.527679
0.04421	-0.0159576	0.04421	-0.646729
0.04426	0.0279877	0.04426	-0.588623
0.04431	0.0709991	0.04431	-0.369507
0.04436	0.107968	0.04436	-0.0512085
0.04441	0.0974762	0.04441	0.267517
0.04446	0.0414185	0.04446	0.519531
0.04451	-0.0254883	0.04451	0.63205
0.04456	-0.0650391	0.04456	0.583252
0.04461	-0.0722626	0.04461	0.386292
0.04466	-0.0574036	0.04466	0.0805359
0.04471	-0.0385895	0.04471	-0.246796
0.04476	-0.0248016	0.04476	-0.515564
0.04481	-0.0198853	0.04481	-0.642151
0.04486	-0.00173035	0.04486	-0.595245
0.04491	0.0218353	0.04491	-0.388824
0.04496	0.0680328	0.04496	-0.0820923
0.04501	0.0926971	0.04501	0.2435
0.04506	0.0648743	0.04506	0.500519
0.04511	0.00134583	0.04511	0.624817
0.04516	-0.0508942	0.04516	0.593079
0.04521	-0.0617432	0.04521	0.412506
0.04526	-0.04216	0.04526	0.114227
0.04531	-0.022522	0.04531	-0.222626
0.04536	-0.0169739	0.04536	-0.502686
0.04541	-0.0207367	0.04541	-0.644287
0.04546	-0.0136505	0.04546	-0.601898
0.04551	0.00499878	0.04551	-0.404388
0.04556	0.0328766	0.04556	-0.101776
0.04561	0.0512787	0.04561	0.213104
0.04566	0.0477631	0.04566	0.474091
0.04571	0.0228241	0.04571	0.615173
0.04576	-0.0132111	0.04576	0.603027
0.04581	-0.028949	0.04581	0.43576
0.04586	-0.028537	0.04586	0.147888
0.04591	-0.0163422	0.04591	-0.189178
0.04596	-0.0141998	0.04596	-0.486389
0.04601	-0.0225769	0.04601	-0.644897
0.04606	-0.0208466	0.04606	-0.621887
0.04611	-0.00324097	0.04611	-0.421509
0.04616	0.0158478	0.04616	-0.11969
0.04621	0.025296	0.04621	0.197601
0.04626	0.0144745	0.04626	0.451752
0.04631	0.00447693	0.04631	0.596588
0.04636	0.00197754	0.04636	0.599518
0.04641	0.0124146	0.04641	0.453674
0.04646	0.0151062	0.04646	0.185272
0.04651	0.00752563	0.04651	-0.150543
0.04656	-0.0150238	0.04656	-0.457703
0.04661	-0.0366943	0.04661	-0.642548
0.04666	-0.0336456	0.04666	-0.641266
0.04671	-0.00917358	0.04671	-0.449463
0.04676	0.0122772	0.04676	-0.142456
0.04681	0.0118378	0.04681	0.182373
0.04686	-0.0109039	0.04686	0.442871
0.04691	-0.0243347	0.04691	0.584564
0.04696	-0.0115082	0.04696	0.589172
0.04701	0.0263672	0.04701	0.458801
0.04706	0.0594086	0.04706	0.210175
0.04711	0.0545471	0.04711	-0.105804
0.04716	0.00939331	0.04716	-0.422302
0.04721	-0.0407867	0.04721	-0.628479
0.04726	-0.057019	0.04726	-0.653381
0.04731	-0.0331238	0.04731	-0.481262
0.04736	0.00153809	0.04736	-0.179047
0.04741	0.00785522	0.04741	0.157013
0.04746	-0.0177155	0.04746	0.435242
0.04751	-0.0448792	0.04751	0.586884
0.04756	-0.0344147	0.04756	0.592499
0.04761	0.0199677	0.04761	0.458771
0.04766	0.0763	0.04766	0.219299
0.04771	0.0938507	0.04771	-0.0802307
0.04776	0.0563873	0.04776	-0.380493
0.04781	-0.0153259	0.04781	-0.596497
0.04786	-0.062677	0.04786	-0.651093
0.04791	-0.063858	0.04791	-0.509674
0.04796	-0.0303497	0.04796	-0.218475
0.04801	-0.00455933	0.04801	0.124573
0.04806	-0.0199677	0.04806	0.416504
0.04811	-0.0505371	0.04811	0.584656
0.04816	-0.0503448	0.04816	0.601532
0.04821	0.00422974	0.04821	0.472748
0.04826	0.0780579	0.04826	0.233215
0.04831	0.117581	0.04831	-0.0664368
0.04836	0.0925873	0.04836	-0.360168
0.04841	0.0205719	0.04841	-0.57074
0.04846	-0.0423523	0.04846	-0.633911
0.04851	-0.0672363	0.04851	-0.517273
0.04856	-0.0581451	0.04856	-0.25177
0.04861	-0.0385345	0.04861	0.0854797
0.04866	-0.0451813	0.04866	0.385284
0.04871	-0.059491	0.04871	0.572906
0.04876	-0.0507294	0.04876	0.608673
0.04881	0.00167542	0.04881	0.491455
0.04886	0.073938	0.04886	0.257935
0.04891	0.124887	0.04891	-0.0458374
0.04896	0.112747	0.04896	-0.345734
0.04901	0.0505646	0.04901	-0.561188
0.04906	-0.0111237	0.04906	-0.625214
0.04911	-0.0493835	0.04911	-0.516388
0.04916	-0.0631165	0.04916	-0.265778
0.04921	-0.067511	0.04921	0.0556641
0.04926	-0.0839081	0.04926	0.3508
0.04931	-0.0888794	0.04931	0.550629
0.04936	-0.0633911	0.04936	0.603394
0.04941	0.0043396	0.04941	0.50708
0.04946	0.0828369	0.04946	0.284302
0.04951	0.135461	0.04951	-0.0123596
0.04956	0.125354	0.04956	-0.31955
0.04961	0.0680603	0.04961	-0.552277
0.04966	0.00961304	0.04966	-0.632721
0.04971	-0.0246368	0.04971	-0.528748
0.04976	-0.0491364	0.04976	-0.277039
0.04981	-0.0721802	0.04981	0.0422974
0.04986	-0.112802	0.04986	0.330994
0.04991	-0.132083	0.04991	0.527039
0.04996	-0.098877	0.04996	0.586884
0.05001	-0.00936584	0.05001	0.508636
0.05006	0.0954437	0.05006	0.307892
0.05011	0.155017	0.05011	0.0224304
0.05016	0.147189	0.05016	-0.285034
0.05021	0.0851166	0.05021	-0.529785
0.05026	0.0234558	0.05026	-0.632538
0.05031	-0.0125519	0.05031	-0.549713
0.05036	-0.0316681	0.05036	-0.303009
0.05041	-0.0586945	0.05041	0.0220642
0.05046	-0.113928	0.05046	0.321014
0.05051	-0.151172	0.05051	0.5224
0.05056	-0.125711	0.05056	0.581848
0.05061	-0.043808	0.05061	0.502991
0.05066	0.0696259	0.05066	0.310852
0.05071	0.13667	0.05071	0.0455933
0.05076	0.14675	0.05076	-0.243073
0.05081	0.105798	0.05081	-0.491791
0.05086	0.0535309	0.05086	-0.626099
0.05091	0.00381775	0.05091	-0.582825
0.05096	-0.0368591	0.05096	-0.352814
0.05101	-0.0413361	0.05101	-0.0124512
0.05106	-0.0582825	0.05106	0.316193
0.05111	-0.0949768	0.05111	0.528168
0.05116	-0.13071	0.05116	0.586792
0.05121	-0.107172	0.05121	0.501465
0.05126	-0.00906372	0.05126	0.309357
0.05131	0.0837708	0.05131	0.0629883
0.05136	0.135242	0.05136	-0.210693
0.05141	0.0995361	0.05141	-0.453156
0.05146	0.0622375	0.05146	-0.609161
0.05151	0.0380402	0.05151	-0.595337
0.05156	0.0265869	0.05156	-0.391235
0.05161	-0.00178528	0.05161	-0.0619202
0.05166	-0.0519379	0.05166	0.285034
0.05171	-0.0989868	0.05171	0.522186
0.05176	-0.118707	0.05176	0.604614
0.05181	-0.101761	0.05181	0.517639
0.05186	-0.0369141	0.05186	0.328552
0.05191	0.0196106	0.05191	0.0688477
0.05196	0.0763	0.05196	-0.191833
0.05201	0.0647095	0.05201	-0.435883
0.05206	0.0780853	0.05206	-0.582947
0.05211	0.0764923	0.05211	-0.589783
0.05216	0.0752838	0.05216	-0.411469
0.05221	0.0388092	0.05221	-0.103333
0.05226	-0.031311	0.05226	0.237793
0.05231	-0.0859131	0.05231	0.494232
0.05236	-0.101596	0.05236	0.602264
0.05241	-0.0975311	0.05241	0.547485
0.05246	-0.0645447	0.05246	0.3638
0.05251	-0.0286469	0.05251	0.0971985
0.05256	0.0158203	0.05256	-0.191986
0.05261	0.0398529	0.05261	-0.433685
0.05266	0.0616608	0.05266	-0.572876
0.05271	0.083139	0.05271	-0.572754
0.05276	0.0967896	0.05276	-0.411438
0.05281	0.092038	0.05281	-0.133728
0.05286	0.030899	0.05286	0.194519
0.05291	-0.0403198	0.05291	0.45697
0.05296	-0.103958	0.05296	0.590424
0.05301	-0.115906	0.05301	0.561737
0.05306	-0.0970917	0.05306	0.396973
0.05311	-0.0518829	0.05311	0.129974
0.05316	-0.0266144	0.05316	-0.163391
0.05321	0.00494385	0.05321	-0.427765
0.05326	0.0342773	0.05326	-0.575928
0.05331	0.0823425	0.05331	-0.572235
0.05336	0.108627	0.05336	-0.414185
0.05341	0.120053	0.05341	-0.145874
0.05346	0.0816833	0.05346	0.159485
0.05351	0.0122223	0.05351	0.422241
0.05356	-0.063501	0.05356	0.570496
0.05361	-0.107419	0.05361	0.568756
0.05366	-0.125244	0.05366	0.416382
0.05371	-0.107913	0.05371	0.163757
0.05376	-0.0717682	0.05376	-0.135834
0.05381	-0.0254333	0.05381	-0.40094
0.05386	0.0265869	0.05386	-0.569794
0.05391	0.0688293	0.05391	-0.580536
0.05396	0.103381	0.05396	-0.431488
0.05401	0.127881	0.05401	-0.165894
0.05406	0.120575	0.05406	0.139038
0.05411	0.0736633	0.05411	0.396973
0.05416	-0.0121674	0.05416	0.549744
0.05421	-0.0785797	0.05421	0.564087
0.05426	-0.132303	0.05426	0.436737
0.05431	-0.143042	0.05431	0.190979
0.05436	-0.131506	0.05436	-0.108032
0.05441	-0.0817657	0.05441	-0.384186
0.05446	-0.00420227	0.05446	-0.553619
0.05451	0.0722351	0.05451	-0.571991
0.05456	0.118048	0.05456	-0.44342
0.05461	0.126727	0.05461	-0.192505
0.05466	0.130682	0.05466	0.105408
0.05471	0.11066	0.05471	0.372955
0.05476	0.0530365	0.05476	0.535309
0.05481	-0.0292511	0.05481	0.566559
0.05486	-0.12291	0.05486	0.446289
0.05491	-0.171167	0.05491	0.214508
0.05496	-0.168777	0.05496	-0.0845642
0.05501	-0.132632	0.05501	-0.360535
0.05506	-0.0599854	0.05506	-0.539612
0.05511	0.0364746	0.05511	-0.567749
0.05516	0.125052	0.05516	-0.443268
0.05521	0.156088	0.05521	-0.209015
0.05526	0.154083	0.05526	0.077179
0.05531	0.125931	0.05531	0.336792
0.05536	0.0845398	0.05536	0.515686
0.05541	0.0236206	0.05541	0.563141
0.05546	-0.0781403	0.05546	0.464447
0.05551	-0.17309	0.05551	0.23465
0.05556	-0.208878	0.05556	-0.0571289
0.05561	-0.179572	0.05561	-0.341461
0.05566	-0.105963	0.05566	-0.528778
0.05571	-0.00543823	0.05571	-0.567413
0.05576	0.0869293	0.05576	-0.446442
0.05581	0.159027	0.05581	-0.21814
0.05586	0.193469	0.05586	0.0568848
0.05591	0.177731	0.05591	0.31192
0.05596	0.116483	0.05596	0.488983
0.05601	0.0456482	0.05601	0.550568
0.05606	-0.0508942	0.05606	0.471375
0.05611	-0.143674	0.05611	0.262421
0.05616	-0.212256	0.05616	-0.0289001
0.05621	-0.219864	0.05621	-0.318634
0.05626	-0.159631	0.05626	-0.515869
0.05631	-0.0544922	0.05631	-0.562683
0.05636	0.0490814	0.05636	-0.456635
0.05641	0.141833	0.05641	-0.232971
0.05646	0.204016	0.05646	0.0426941
0.05651	0.217172	0.05651	0.295654
0.05656	0.175699	0.05656	0.469116
0.05661	0.0909393	0.05661	0.534424
0.05666	-0.0268066	0.05666	0.468323
0.05671	-0.138373	0.05671	0.275055
0.05676	-0.212805	0.05676	6.10352e-05
0.05681	-0.230768	0.05681	-0.286499
0.05686	-0.189651	0.05686	-0.49527
0.05691	-0.108325	0.05691	-0.560455
0.05696	-0.00126343	0.05696	-0.466736
0.05701	0.106293	0.05701	-0.249634
0.05706	0.198303	0.05706	0.0238037
0.05711	0.242221	0.05711	0.278015
0.05716	0.226758	0.05716	0.457977
0.05721	0.146667	0.05721	0.527222
0.05726	0.020517	0.05726	0.464355
0.05731	-0.11684	0.05731	0.280396
0.05736	-0.218051	0.05736	0.0152893
0.05741	-0.255075	0.05741	-0.260681
0.05746	-0.217117	0.05746	-0.468323
0.05751	-0.137604	0.05751	-0.545288
0.05756	-0.0422424	0.05756	-0.472656
0.05761	0.0602051	0.05761	-0.268524
0.05766	0.169272	0.05766	0.000854492
0.05771	0.24744	0.05771	0.259979
0.05776	0.270264	0.05776	0.446747
0.05781	0.203851	0.05781	0.521362
0.05786	0.0717957	0.05786	0.465912
0.05791	-0.0785248	0.05791	0.287384
0.05796	-0.200528	0.05796	0.0290527
0.05801	-0.26521	0.05801	-0.244995
0.05806	-0.253674	0.05806	-0.450928
0.05811	-0.185147	0.05811	-0.531677
0.05816	-0.0794312	0.05816	-0.464539
0.05821	0.0312836	0.05821	-0.279633
0.05826	0.139828	0.05826	-0.0234985
0.05831	0.232169	0.05831	0.234131
0.05836	0.280344	0.05836	0.431
0.05841	0.250653	0.05841	0.517029
0.05846	0.137082	0.05846	0.469086
0.05851	-0.0239502	0.05851	0.297211
0.05856	-0.175864	0.05856	0.0411072
0.05861	-0.263562	0.05861	-0.22998
0.05866	-0.275812	0.05866	-0.437225
0.05871	-0.225412	0.05871	-0.521362
0.05876	-0.134995	0.05876	-0.466431
0.05881	-0.0119751	0.05881	-0.282654
0.05886	0.117252	0.05886	-0.0327759
0.05891	0.225137	0.05891	0.217346
0.05896	0.28298	0.05896	0.409668
0.05901	0.275784	0.05901	0.505524
0.05906	0.182977	0.05906	0.469635
0.05911	0.0344421	0.05911	0.309509
0.05916	-0.127661	0.05916	0.0565186
0.05921	-0.242963	0.05921	-0.214874
0.05926	-0.286771	0.05926	-0.425842
0.05931	-0.261255	0.05931	-0.515533
0.05936	-0.185284	0.05936	-0.466553
0.05941	-0.0647919	0.05941	-0.289948
0.05946	0.0759705	0.05946	-0.0429993
0.05951	0.210278	0.05951	0.207367
0.05956	0.290891	0.05956	0.397736
0.05961	0.296109	0.05961	0.491608
0.05966	0.21871	0.05966	0.463898
0.05971	0.0809418	0.05971	0.31604
0.05976	-0.0775635	0.05976	0.0740051
0.05981	-0.206818	0.05981	-0.196594
0.05986	-0.278146	0.05986	-0.415375
0.05991	-0.282129	0.05991	-0.51062
0.05996	-0.226346	0.05996	-0.464447
0.06001	-0.120657	0.06001	-0.287872
0.06006	0.023291	0.06006	-0.059082
0.06011	0.177429	0.06011	0.186279
0.06016	0.289023	0.06016	0.373169
0.06021	0.318164	0.06021	0.491241
0.06026	0.243622	0.06026	0.477692
0.06031	0.0962677	0.06031	0.329803
0.06036	-0.0326019	0.06036	0.081604
0.06041	-0.126562	0.06041	-0.186401
0.06046	-0.203824	0.06046	-0.397888
0.06051	-0.275812	0.06051	-0.500885
0.06056	-0.283804	0.06056	-0.464508
0.06061	-0.210306	0.06061	-0.312225
0.06066	-0.0440552	0.06066	-0.0745544
0.06071	0.137741	0.06071	0.164307
0.06076	0.248044	0.06076	0.3638
0.06081	0.286578	0.06081	0.474945
0.06086	0.254498	0.06086	0.470673
0.06091	0.187482	0.06091	0.346222
0.06096	0.0825073	0.06096	0.116943
0.06101	-0.0447418	0.06101	-0.140228
0.06106	-0.181549	0.06106	-0.375031
0.06111	-0.284958	0.06111	-0.490387
0.06116	-0.307343	0.06116	-0.483154
0.06121	-0.23302	0.06121	-0.342834
0.06126	-0.108243	0.06126	-0.113617
0.06131	0.0494659	0.06131	0.145599
0.06136	0.156281	0.06136	0.356293
0.06141	0.228488	0.06141	0.465607
0.06146	0.272955	0.06146	0.457397
0.06151	0.267078	0.06151	0.348694
0.06156	0.181741	0.06156	0.153503
0.06161	0.0312012	0.06161	-0.092865
0.06166	-0.14046	0.06166	-0.340607
0.06171	-0.255789	0.06171	-0.485962
0.06176	-0.304074	0.06176	-0.502533
0.06181	-0.263562	0.06181	-0.362823
0.06186	-0.176495	0.06186	-0.136993
0.06191	-0.037793	0.06191	0.113037
0.06196	0.088797	0.06196	0.32782
0.06201	0.178857	0.06201	0.453247
0.06206	0.247604	0.06206	0.467865
0.06211	0.283228	0.06211	0.365387
0.06216	0.257025	0.06216	0.170197
0.06221	0.147272	0.06221	-0.0742188
0.06226	-0.0318878	0.06226	-0.301941
0.06231	-0.223517	0.06231	-0.457672
0.06236	-0.320773	0.06236	-0.495819
0.06241	-0.304651	0.06241	-0.388885
0.06246	-0.210718	0.06246	-0.17453
0.06251	-0.105414	0.06251	0.0863037
0.06256	0.0121124	0.06256	0.306702
0.06261	0.109232	0.06261	0.441193
0.06266	0.218216	0.06266	0.461853
0.06271	0.287238	0.06271	0.374451
0.06276	0.298004	0.06276	0.194611
0.06281	0.221484	0.06281	-0.0395813
0.06286	0.0674011	0.06286	-0.272552
0.06291	-0.124475	0.06291	-0.438416
0.06296	-0.273697	0.06296	-0.490326
0.06301	-0.331732	0.06301	-0.396545
0.06306	-0.290039	0.06306	-0.199982
0.06311	-0.187756	0.06311	0.051239
0.06316	-0.047818	0.06316	0.278351
0.06321	0.0646271	0.06321	0.424408
0.06326	0.176495	0.06326	0.457703
0.06331	0.260101	0.06331	0.379608
0.06336	0.308798	0.06336	0.216339
0.06341	0.28136	0.06341	-0.0119934
0.06346	0.158588	0.06346	-0.243195
0.06351	-0.0235657	0.06351	-0.420074
0.06356	-0.200967	0.06356	-0.478271
0.06361	-0.310501	0.06361	-0.404144
0.06366	-0.329315	0.06366	-0.21579
0.06371	-0.274136	0.06371	0.0198975
0.06376	-0.149496	0.06376	0.248077
0.06381	-0.00233459	0.06381	0.402313
0.06386	0.143124	0.06386	0.450012
0.06391	0.252548	0.06391	0.386963
0.06396	0.308633	0.06396	0.230957
0.06401	0.307123	0.06401	0.0145569
0.06406	0.222473	0.06406	-0.214447
0.06411	0.0752014	0.06411	-0.391266
0.06416	-0.11011	0.06416	-0.471588
0.06421	-0.262683	0.06421	-0.409637
0.06426	-0.337088	0.06426	-0.232819
0.06431	-0.316489	0.06431	0.00442505
0.06436	-0.242001	0.06436	0.220825
0.06441	-0.109891	0.06441	0.37738
0.06446	0.0617706	0.06446	0.430389
0.06451	0.229449	0.06451	0.386444
0.06456	0.334094	0.06456	0.248352
0.06461	0.342581	0.06461	0.0390015
0.06466	0.260678	0.06466	-0.184265
0.06471	0.132468	0.06471	-0.372192
0.06476	-0.02612	0.06476	-0.455536
0.06481	-0.183197	0.06481	-0.415863
0.06486	-0.302289	0.06486	-0.247681
0.06491	-0.344284	0.06491	-0.018219
0.06496	-0.308606	0.06496	0.206696
0.06501	-0.202066	0.06501	0.360443
0.06506	-0.0338654	0.06506	0.413635
0.06511	0.15304	0.06511	0.372772
0.06516	0.314182	0.06516	0.249939
0.06521	0.387186	0.06521	0.065155
0.06526	0.337555	0.06526	-0.150177
0.06531	0.193497	0.06531	-0.340332
0.06536	0.025708	0.06536	-0.444092
0.06541	-0.126041	0.06541	-0.415375
0.06546	-0.244885	0.06546	-0.262085
0.06551	-0.322284	0.06551	-0.0404053
0.06556	-0.346921	0.06556	0.186371
0.06561	-0.286578	0.06561	0.346771
0.06566	-0.136011	0.06566	0.408447
0.06571	0.0655884	0.06571	0.362976
0.06576	0.260953	0.06576	0.241638
0.06581	0.386389	0.06581	0.0672913
0.06586	0.395618	0.06586	-0.122284
0.06591	0.284052	0.06591	-0.29953
0.06596	0.108215	0.06596	-0.416199
0.06601	-0.0718781	0.06601	-0.412903
0.06606	-0.21308	0.06606	-0.280029
0.06611	-0.302783	0.06611	-0.0620422
0.06616	-0.345877	0.06616	0.163666
0.06621	-0.32981	0.06621	0.33197
0.06626	-0.224615	0.06626	0.400757
0.06631	-0.0364197	0.06631	0.363037
0.06636	0.179984	0.06636	0.24115
0.06641	0.354886	0.06641	0.0652161
0.06646	0.420612	0.06646	-0.119812
0.06651	0.356122	0.06651	-0.277557
0.06656	0.206653	0.06656	-0.379761
0.06661	0.0141998	0.06661	-0.388
0.06666	-0.161362	0.06666	-0.283936
0.06671	-0.292209	0.06671	-0.0942688
0.06676	-0.35766	0.06676	0.135376
0.06681	-0.35788	0.06681	0.315063
0.06686	-0.276141	0.06686	0.397247
0.06691	-0.114038	0.06691	0.365723
0.06696	0.0888794	0.06696	0.24588
0.06701	0.28894	0.06701	0.0717468
0.06706	0.405258	0.06706	-0.11792
0.06711	0.407153	0.06711	-0.272736
0.06716	0.296274	0.06716	-0.363861
0.06721	0.112885	0.06721	-0.361481
0.06726	-0.0809143	0.06726	-0.266998
0.06731	-0.249527	0.06731	-0.0990601
0.06736	-0.361258	0.06736	0.10495
0.06741	-0.395892	0.06741	0.28186
0.06746	-0.332666	0.06746	0.382141
0.06751	-0.180313	0.06751	0.369995
0.06756	0.0209564	0.06756	0.25528
0.06761	0.219891	0.06761	0.0791626
0.06766	0.361011	0.06766	-0.111725
0.06771	0.40968	0.06771	-0.270508
0.06776	0.356479	0.06776	-0.358551
0.06781	0.213272	0.06781	-0.354767
0.06786	0.0209839	0.06786	-0.253204
0.06791	-0.180066	0.06791	-0.0899963
0.06796	-0.336621	0.06796	0.10022
0.06801	-0.417947	0.06801	0.258881
0.06806	-0.394519	0.06806	0.352875
0.06811	-0.259167	0.06811	0.35434
0.06816	-0.0514984	0.06816	0.262604
0.06821	0.162268	0.06821	0.0956726
0.06826	0.321899	0.06826	-0.0965881
0.06831	0.394547	0.06831	-0.262848
0.06836	0.37955	0.06836	-0.357361
0.06841	0.280014	0.06841	-0.35553
0.06846	0.122113	0.06846	-0.253052
0.06851	-0.0790192	0.06851	-0.0834656
0.06856	-0.276169	0.06856	0.103851
0.06861	-0.414514	0.06861	0.257568
0.06866	-0.440442	0.06866	0.336578
0.06871	-0.340823	0.06871	0.333862
0.06876	-0.139224	0.06876	0.249176
0.06881	0.0928345	0.06881	0.101685
0.06886	0.280371	0.06886	-0.0762024
0.06891	0.378534	0.06891	-0.246155
0.06896	0.389575	0.06896	-0.351105
0.06901	0.32374	0.06901	-0.355896
0.06906	0.197095	0.06906	-0.256378
0.06911	0.0148041	0.06911	-0.0889282
0.06916	-0.189349	0.06916	0.102325
0.06921	-0.368976	0.06921	0.258514
0.06926	-0.455054	0.06926	0.339874
0.06931	-0.40946	0.06931	0.328156
0.06936	-0.235519	0.06936	0.235565
0.06941	0.000274658	0.06941	0.0888062
0.06946	0.217282	0.06946	-0.0765076
0.06951	0.35571	0.06951	-0.230347
0.06956	0.401358	0.06956	-0.33078
0.06961	0.360104	0.06961	-0.346832
0.06966	0.249307	0.06966	-0.26413
0.06971	0.0908844	0.06971	-0.0999146
0.06976	-0.103793	0.06976	0.0942078
0.06981	-0.297427	0.06981	0.25882
0.06986	-0.429565	0.06986	0.341858
0.06991	-0.443271	0.06991	0.333923
0.06996	-0.31918	0.06996	0.239441
0.07001	-0.101596	0.07001	0.0858765
0.07006	0.132468	0.07006	-0.0843201
0.07011	0.309265	0.07011	-0.226593
0.07016	0.392075	0.07016	-0.31369
0.07021	0.386719	0.07021	-0.327606
0.07026	0.303992	0.07026	-0.251953
0.07031	0.172842	0.07031	-0.124817
0.07036	-0.0123322	0.07036	0.0492859
0.07041	-0.217776	0.07041	0.216064
0.07046	-0.391333	0.07046	0.341003
0.07051	-0.449121	0.07051	0.363739
0.07056	-0.364966	0.07056	0.27066
0.07061	-0.185834	0.07061	0.103607
0.07066	0.00840454	0.07066	-0.0722351
0.07071	0.189432	0.07071	-0.221649
0.07076	0.324207	0.07076	-0.308533
0.07081	0.406219	0.07081	-0.331451
0.07086	0.384631	0.07086	-0.262024
0.07091	0.272516	0.07091	-0.131012
0.07096	0.0765198	0.07096	0.0335999
0.07101	-0.137659	0.07101	0.187988
0.07106	-0.32124	0.07106	0.306763
0.07111	-0.417288	0.07111	0.342346
0.07116	-0.410806	0.07116	0.285034
0.07121	-0.290698	0.07121	0.151245
0.07126	-0.105606	0.07126	-0.0253601
0.07131	0.0918732	0.07131	-0.191833
0.07136	0.263013	0.07136	-0.309723
0.07141	0.382654	0.07141	-0.342865
0.07146	0.415366	0.07146	-0.289032
0.07151	0.346509	0.07151	-0.145996
0.07156	0.183334	0.07156	0.0290833
0.07161	-0.0292786	0.07161	0.180298
0.07166	-0.232635	0.07166	0.278168
0.07171	-0.380869	0.07171	0.309784
0.07176	-0.428632	0.07176	0.279785
0.07181	-0.366449	0.07181	0.177704
0.07186	-0.211432	0.07186	0.0221863
0.07191	-0.00862427	0.07191	-0.152222
0.07196	0.175726	0.07196	-0.28476
0.07201	0.330002	0.07201	-0.343994
0.07206	0.413608	0.07206	-0.307617
0.07211	0.404736	0.07211	-0.178009
0.07216	0.28537	0.07216	0.00201416
0.07221	0.0781403	0.07221	0.167603
0.07226	-0.142163	0.07226	0.271454
0.07231	-0.315335	0.07231	0.308655
0.07236	-0.407895	0.07236	0.26825
0.07241	-0.412592	0.07241	0.174164
0.07246	-0.314841	0.07246	0.0375671
0.07251	-0.134308	0.07251	-0.111572
0.07256	0.0802002	0.07256	-0.245544
0.07261	0.274384	0.07261	-0.320587
0.07266	0.397787	0.07266	-0.30899
0.07271	0.427533	0.07271	-0.205322
0.07276	0.352771	0.07276	-0.0396729
0.07281	0.190448	0.07281	0.13678
0.07286	-0.0244171	0.07286	0.263916
0.07291	-0.232828	0.07291	0.311005
0.07296	-0.379166	0.07296	0.273224
0.07301	-0.43374	0.07301	0.176453
0.07306	-0.385181	0.07306	0.0458984
0.07311	-0.238074	0.07311	-0.0912476
0.07316	-0.0279327	0.07316	-0.221954
0.07321	0.1849	0.07321	-0.294189
0.07326	0.352936	0.07326	-0.290466
0.07331	0.43374	0.07331	-0.207245
0.07336	0.410889	0.07336	-0.0688477
0.07341	0.283612	0.07341	0.0900269
0.07346	0.0855011	0.07346	0.228912
0.07351	-0.133923	0.07351	0.301331
0.07356	-0.318521	0.07356	0.287659
0.07361	-0.423138	0.07361	0.194763
0.07366	-0.435278	0.07366	0.0578308
0.07371	-0.336346	0.07371	-0.0891724
0.07376	-0.141037	0.07376	-0.203705
0.07381	0.0896759	0.07381	-0.271332
0.07386	0.290176	0.07386	-0.273468
0.07391	0.410834	0.07391	-0.205109
0.07396	0.436899	0.07396	-0.0824585
0.07401	0.358786	0.07401	0.0645752
0.07406	0.199896	0.07406	0.191528
0.07411	-0.0220276	0.07411	0.270905
0.07416	-0.240161	0.07416	0.280487
0.07421	-0.393503	0.07421	0.212097
0.07426	-0.455164	0.07426	0.0814819
0.07431	-0.408142	0.07431	-0.0695496
0.07436	-0.251285	0.07436	-0.19162
0.07441	-0.0224396	0.07441	-0.261017
0.07446	0.209207	0.07446	-0.262146
0.07451	0.378891	0.07451	-0.196838
0.07456	0.441266	0.07456	-0.083374
0.07461	0.406906	0.07461	0.0480652
0.07466	0.289737	0.07466	0.166595
0.07471	0.0994812	0.07471	0.243347
0.07476	-0.13093	0.07476	0.261169
0.07481	-0.342471	0.07481	0.207886
0.07486	-0.457059	0.07486	0.0990601
0.07491	-0.457581	0.07491	-0.0416565
0.07496	-0.338324	0.07496	-0.171417
0.07501	-0.138126	0.07501	-0.248932
0.07506	0.103574	0.07506	-0.252594
0.07511	0.315472	0.07511	-0.190643
0.07516	0.438464	0.07516	-0.0872192
0.07521	0.443765	0.07521	0.0317078
0.07526	0.353842	0.07526	0.149475
0.07531	0.197177	0.07531	0.226959
0.07536	-0.0168365	0.07536	0.244263
0.07541	-0.244034	0.07541	0.19809
0.07546	-0.423001	0.07546	0.0998535
0.07551	-0.495483	0.07551	-0.029541
0.07556	-0.420859	0.07556	-0.146881
0.07561	-0.236838	0.07561	-0.223206
0.07566	-0.00134583	0.07566	-0.236053
0.07571	0.223297	0.07571	-0.188568
0.07576	0.398172	0.07576	-0.0918274
0.07581	0.464145	0.07581	0.0226746
0.07586	0.417041	0.07586	0.128082
0.07591	0.282404	0.07591	0.205872
0.07596	0.081134	0.07596	0.232147
0.07601	-0.146503	0.07601	0.191498
0.07606	-0.352606	0.07606	0.0996704
0.07611	-0.479636	0.07611	-0.0226135
0.07616	-0.479306	0.07616	-0.135651
0.07621	-0.342307	0.07621	-0.207275
0.07626	-0.11835	0.07626	-0.218628
0.07631	0.128787	0.07631	-0.171448
0.07636	0.337527	0.07636	-0.0849915
0.07641	0.45379	0.07641	0.0145264
0.07646	0.458844	0.07646	0.108276
0.07651	0.363098	0.07651	0.186096
0.07656	0.181796	0.07656	0.216064
0.07661	-0.0465271	0.07661	0.186096
0.07666	-0.27334	0.07666	0.100159
0.07671	-0.441898	0.07671	-0.0174255
0.07676	-0.500043	0.07676	-0.127472
0.07681	-0.419348	0.07681	-0.198029
0.07686	-0.230548	0.07686	-0.207397
0.07691	0.0141449	0.07691	-0.161194
0.07696	0.246451	0.07696	-0.0762939
0.07701	0.417261	0.07701	0.0193176
0.07706	0.483151	0.07706	0.10434
0.07711	0.43028	0.07711	0.164337
0.07716	0.274905	0.07716	0.190704
0.07721	0.055838	0.07721	0.171844
0.07726	-0.184021	0.07726	0.0993958
0.07731	-0.382956	0.07731	-0.00991821
0.07736	-0.492105	0.07736	-0.115906
0.07741	-0.472	0.07741	-0.187378
0.07746	-0.325085	0.07746	-0.201355
0.07751	-0.0967072	0.07751	-0.154175
0.07756	0.144498	0.07756	-0.0693054
0.07761	0.352551	0.07761	0.0293274
0.07766	0.470297	0.07766	0.109558
0.07771	0.477164	0.07771	0.157318
0.07776	0.364966	0.07776	0.171356
0.07781	0.160675	0.07781	0.148071
0.07786	-0.085968	0.07786	0.0852661
0.07791	-0.309869	0.07791	-0.00582886
0.07796	-0.462634	0.07796	-0.105988
0.07801	-0.497461	0.07801	-0.175049
0.07806	-0.401633	0.07806	-0.190216
0.07811	-0.203604	0.07811	-0.149292
0.07816	0.0392487	0.07816	-0.0674438
0.07821	0.268973	0.07821	0.0316467
0.07826	0.427808	0.07826	0.115448
0.07831	0.490375	0.07831	0.16153
0.07836	0.432999	0.07836	0.165192
0.07841	0.266061	0.07841	0.129333
0.07846	0.025351	0.07846	0.0655823
0.07851	-0.222226	0.07851	-0.0167236
0.07856	-0.413141	0.07856	-0.102814
0.07861	-0.499686	0.07861	-0.163605
0.07866	-0.45802	0.07866	-0.179474
0.07871	-0.300037	0.07871	-0.138336
0.07876	-0.0676758	0.07876	-0.0625
0.07881	0.172623	0.07881	0.0322266
0.07886	0.372162	0.07886	0.116089
0.07891	0.474829	0.07891	0.163177
0.07896	0.469391	0.07896	0.164001
0.07901	0.349887	0.07901	0.123535
0.07906	0.14035	0.07906	0.0546875
0.07911	-0.113736	0.07911	-0.0339355
0.07916	-0.342307	0.07916	-0.111023
0.07921	-0.476065	0.07921	-0.164337
0.07926	-0.493341	0.07926	-0.168518
0.07931	-0.37988	0.07931	-0.126373
0.07936	-0.177017	0.07936	-0.0509644
0.07941	0.0711639	0.07941	0.0383911
0.07946	0.29545	0.07946	0.115173
0.07951	0.443683	0.07951	0.164398
0.07956	0.484991	0.07956	0.16452
0.07961	0.411658	0.07961	0.117706
0.07966	0.240353	0.07966	0.0431213
0.07971	0.000769043	0.07971	-0.0323486
0.07976	-0.244418	0.07976	-0.0968323
0.07981	-0.42778	0.07981	-0.157623
0.07986	-0.500098	0.07986	-0.186981
0.07991	-0.439233	0.07991	-0.146057
0.07996	-0.273203	0.07996	-0.0492859
0.08001	-0.0436707	0.08001	0.0561829
0.08006	0.195145	0.08006	0.126526
0.08011	0.386362	0.08011	0.162811
0.08016	0.48186	0.08016	0.150513
0.08021	0.457828	0.08021	0.121277
0.08026	0.329837	0.08026	0.0472412
0.08031	0.111484	0.08031	-0.0255127
0.08036	-0.126837	0.08036	-0.0956421
0.08041	-0.342609	0.08041	-0.145813
0.08046	-0.474829	0.08046	-0.167755
0.08051	-0.491418	0.08051	-0.14917
0.08056	-0.378644	0.08056	-0.0743103
0.08061	-0.164493	0.08061	0.021759
0.08066	0.0866821	0.08066	0.107819
0.08071	0.314182	0.08071	0.153168
0.08076	0.453104	0.08076	0.157043
0.08081	0.480075	0.08081	0.125183
0.08086	0.398474	0.08086	0.0749817
0.08091	0.224506	0.08091	-0.00720215
0.08096	-0.00359802	0.08096	-0.0822754
0.08101	-0.234586	0.08101	-0.135376
0.08106	-0.422095	0.08106	-0.150513
0.08111	-0.506854	0.08111	-0.133301
0.08116	-0.45574	0.08116	-0.0915527
0.08121	-0.282486	0.08121	-0.0189514
0.08126	-0.0334259	0.08126	0.0696411
0.08131	0.217007	0.08131	0.141449
0.08136	0.397568	0.08136	0.164124
0.08141	0.478152	0.08141	0.135529
0.08146	0.448434	0.08146	0.0740051
0.08151	0.317972	0.08151	0.00338745
0.08156	0.115356	0.08156	-0.0601196
0.08161	-0.122552	0.08161	-0.110199
0.08166	-0.345767	0.08166	-0.140228
0.08171	-0.483069	0.08171	-0.140442
0.08176	-0.499658	0.08176	-0.0987854
0.08181	-0.379193	0.08181	-0.0305786
0.08186	-0.160455	0.08186	0.0445862
0.08191	0.0962952	0.08191	0.110809
0.08196	0.320361	0.08196	0.147156
0.08201	0.456317	0.08201	0.14032
0.08206	0.481339	0.08206	0.0965881
0.08211	0.396469	0.08211	0.023407
0.08216	0.2211	0.08216	-0.0459595
0.08221	-0.00785522	0.08221	-0.101624
0.08226	-0.246176	0.08226	-0.126434
0.08231	-0.430444	0.08231	-0.125824
0.08236	-0.508887	0.08236	-0.0951233
0.08241	-0.451758	0.08241	-0.0476379
0.08246	-0.273615	0.08246	0.0172119
0.08251	-0.03013	0.08251	0.0843811
0.08256	0.214948	0.08256	0.131653
0.08261	0.400452	0.08261	0.134186
0.08266	0.486337	0.08266	0.100891
0.08271	0.459476	0.08271	0.0439758
0.08276	0.321432	0.08276	-0.0232239
0.08281	0.103189	0.08281	-0.0821838
0.08286	-0.141119	0.08286	-0.117859
0.08291	-0.35733	0.08291	-0.117706
0.08296	-0.486227	0.08296	-0.0965576
0.08301	-0.492764	0.08301	-0.0521851
0.08306	-0.368921	0.08306	0.00561523
0.08311	-0.151501	0.08311	0.0631409
0.08316	0.0946198	0.08316	0.103088
0.08321	0.317642	0.08321	0.118835
0.08326	0.45813	0.08326	0.100647
0.08331	0.493231	0.08331	0.0575867
0.08336	0.406055	0.08336	-0.00445557
0.08341	0.219617	0.08341	-0.0576782
0.08346	-0.0263397	0.08346	-0.0975952
0.08351	-0.270786	0.08351	-0.114105
0.08356	-0.443134	0.08356	-0.0988159
0.08361	-0.503888	0.08361	-0.0562134
0.08366	-0.437119	0.08366	-0.00219727
0.08371	-0.262793	0.08371	0.047699
0.08376	-0.0251862	0.08376	0.0842285
0.08381	0.215002	0.08381	0.0977173
0.08386	0.400946	0.08386	0.091156
0.08391	0.494495	0.08391	0.0591125
0.08396	0.465408	0.08396	0.0137939
0.08401	0.324564	0.08401	-0.0339661
0.08406	0.0983002	0.08406	-0.0746765
0.08411	-0.161526	0.08411	-0.0956421
0.08416	-0.377792	0.08416	-0.0971069
0.08421	-0.496115	0.08421	-0.0646057
0.08426	-0.482162	0.08426	-0.0162964
0.08431	-0.35332	0.08431	0.0371094
0.08436	-0.142108	0.08436	0.0724182
0.08441	0.10242	0.08441	0.0846252
0.08446	0.320032	0.08446	0.0743713
0.08451	0.465491	0.08451	0.0518494
0.08456	0.497845	0.08456	0.0215454
0.08461	0.406961	0.08461	-0.014801
0.08466	0.214041	0.08466	-0.0499878
0.08471	-0.038205	0.08471	-0.0740662
0.08476	-0.284409	0.08476	-0.084137
0.08481	-0.457471	0.08481	-0.0692444
0.08486	-0.509189	0.08486	-0.0283508
0.08491	-0.428851	0.08491	0.0221863
0.08496	-0.246616	0.08496	0.0604248
0.08501	-0.0121674	0.08501	0.073761
0.08506	0.224973	0.08506	0.0641785
0.08511	0.406467	0.08511	0.0416565
0.08516	0.494824	0.08516	0.0149841
0.08521	0.465491	0.08521	-0.00656128
0.08526	0.319537	0.08526	-0.0271912
0.08531	0.0878357	0.08531	-0.048584
0.08536	-0.173254	0.08536	-0.0637512
0.08541	-0.390042	0.08541	-0.0613708
0.08546	-0.501141	0.08546	-0.0355835
0.08551	-0.485129	0.08551	0.00244141
0.08556	-0.34552	0.08556	0.0421448
0.08561	-0.125409	0.08561	0.0627441
0.08566	0.12074	0.08566	0.0582275
0.08571	0.332227	0.08571	0.0336304
0.08576	0.466754	0.08576	0.00891113
0.08581	0.491556	0.08581	-0.00796509
0.08586	0.400232	0.08586	-0.0169678
0.08591	0.206323	0.08591	-0.0274048
0.08596	-0.0485321	0.08596	-0.0385437
0.08601	-0.297647	0.08601	-0.0464478
0.08606	-0.466699	0.08606	-0.0358276
0.08611	-0.511166	0.08611	-0.00982666
0.08616	-0.424484	0.08616	0.023407
0.08621	-0.234641	0.08621	0.0451355
0.08626	0.00466919	0.08626	0.0462341
0.08631	0.238953	0.08631	0.0278015
0.08636	0.416986	0.08636	0.00540161
0.08641	0.49595	0.08641	-0.0105591
0.08646	0.45563	0.08646	-0.0145569
0.08651	0.306409	0.08651	-0.0132141
0.08656	0.0728943	0.08656	-0.0175781
0.08661	-0.184076	0.08661	-0.0245361
0.08666	-0.396442	0.08666	-0.0248108
0.08671	-0.506937	0.08671	-0.0137024
0.08676	-0.481119	0.08676	0.00872803
0.08681	-0.334451	0.08681	0.0274353
0.08686	-0.111292	0.08686	0.0312805
0.08691	0.133649	0.08691	0.0168152
0.08696	0.344147	0.08696	0.000488281
0.08701	0.473099	0.08701	-0.012146
0.08706	0.490622	0.08706	-0.0113525
0.08711	0.386389	0.08711	-0.00540161
0.08716	0.186658	0.08716	-0.00186157
0.08721	-0.0659454	0.08721	-0.00305176
0.08726	-0.302673	0.08726	-0.00830078
0.08731	-0.46571	0.08731	-0.00820923
0.08736	-0.507733	0.08736	-0.00140381
0.08741	-0.418414	0.08741	0.0115356
0.08746	-0.225494	0.08746	0.0141296
0.08751	0.018045	0.08751	0.00436401
0.08756	0.255899	0.08756	-0.00982666
0.08761	0.427615	0.08761	-0.0162964
0.08766	0.495566	0.08766	-0.0133972
0.08771	0.44566	0.08771	0.00167847
0.08776	0.287265	0.08776	0.0137939
0.08781	0.0537781	0.08781	0.0137329
0.08786	-0.198468	0.08786	0.00750732
0.08791	-0.398419	0.08791	0.00109863
0.08796	-0.499026	0.08796	0.000488281
0.08801	-0.473016	0.08801	6.10352e-05
0.08806	-0.328574	0.08806	-0.00204468
0.08811	-0.10036	0.08811	-0.00958252
0.08816	0.147849	0.08816	-0.0225525
0.08821	0.356094	0.08821	-0.0284729
0.08826	0.478784	0.08826	-0.0169067
0.08831	0.483701	0.08831	0.00540161
0.08836	0.368948	0.08836	0.0245361
0.08841	0.166443	0.08841	0.0334473
0.08846	-0.0813263	0.08846	0.0270386
0.08851	-0.310501	0.08851	0.0144653
0.08856	-0.464667	0.08856	6.10352e-05
0.08861	-0.500235	0.08861	-0.00552368
0.08866	-0.406	0.08866	-0.0112305
0.08871	-0.211624	0.08871	-0.0225525
0.08876	0.0312012	0.08876	-0.0363159
0.08881	0.264633	0.08881	-0.0406189
0.08886	0.433823	0.08886	-0.0259399
0.08891	0.494	0.08891	0.000183105
0.08896	0.434592	0.08896	0.0332336
0.08901	0.269138	0.08901	0.0503235
0.08906	0.0344696	0.08906	0.0487671
0.08911	-0.208548	0.08911	0.0314331
0.08916	-0.401166	0.08916	0.00839233
0.08921	-0.492352	0.08921	-0.00830078
0.08926	-0.462112	0.08926	-0.0224304
0.08931	-0.313138	0.08931	-0.0340271
0.08936	-0.0837433	0.08936	-0.045166
0.08941	0.160922	0.08941	-0.0506897
0.08946	0.363922	0.08946	-0.0406189
0.08951	0.476971	0.08951	-0.00488281
0.08956	0.472275	0.08956	0.0348816
0.08961	0.359885	0.08961	0.0686646
0.08966	0.154001	0.08966	0.0720825
0.08971	-0.0920105	0.08971	0.0484619
0.08976	-0.316241	0.08976	0.0118408
0.08981	-0.466425	0.08981	-0.0175171
0.08986	-0.496033	0.08986	-0.0400085
0.08991	-0.39537	0.08991	-0.0407104
0.08996	-0.193607	0.08996	-0.043396
0.09001	0.0506195	0.09001	-0.019928
0.09006	0.276141	0.09006	-0.0202637
0.09011	0.429071	0.09011	-0.0192261
0.09016	0.485239	0.09016	-0.000152588
0.09021	0.429263	0.09021	0.0417786
0.09026	0.264029	0.09026	0.0730591
0.09031	0.0269989	0.09031	0.0637817
0.09036	-0.22868	0.09036	0.0202942
0.09041	-0.421408	0.09041	-0.0328674
0.09046	-0.496747	0.09046	-0.0556335
0.09051	-0.452692	0.09051	-0.0484009
0.09056	-0.286029	0.09056	-0.0196533
0.09061	-0.0742401	0.09061	-0.000610352
0.09066	0.17103	0.09066	-0.00131226
0.09071	0.368729	0.09071	-0.00738525
0.09076	0.484579	0.09076	0.00323486
0.09081	0.471616	0.09081	0.0301514
0.09086	0.343597	0.09086	0.0477905
0.09091	0.133731	0.09091	0.0478821
0.09096	-0.116373	0.09096	0.00891113
0.09101	-0.32937	0.09101	-0.0326538
0.09106	-0.471973	0.09106	-0.0528564
0.09111	-0.485541	0.09111	-0.0414429
0.09116	-0.384604	0.09116	-0.0176086
0.09121	-0.180807	0.09121	0.00219727
0.09126	0.0620453	0.09126	0.0134277
0.09131	0.290396	0.09131	0.0166016
0.09136	0.449588	0.09136	0.0184326
0.09141	0.49032	0.09141	0.0239563
0.09146	0.412317	0.09146	0.0257568
0.09151	0.227609	0.09151	0.0237732
0.09156	0.00098877	0.09156	-0.000915527
0.09161	-0.23129	0.09161	-0.0342407
0.09166	-0.406247	0.09166	-0.052124
0.09171	-0.494604	0.09171	-0.0459595
0.09176	-0.451044	0.09176	-0.0187073
0.09181	-0.292511	0.09181	0.00952148
0.09186	-0.0513611	0.09186	0.0318298
0.09191	0.199869	0.09191	0.0335999
0.09196	0.391937	0.09196	0.0317078
0.09201	0.483179	0.09201	0.0218811
0.09206	0.453983	0.09206	0.0189514
0.09211	0.318246	0.09211	0.00671387
0.09216	0.107941	0.09216	-0.0127563
0.09221	-0.127634	0.09221	-0.0448914
0.09226	-0.329645	0.09226	-0.0618591
0.09231	-0.465134	0.09231	-0.0514221
0.09236	-0.48436	0.09236	-0.0169373
0.09241	-0.384604	0.09241	0.0213013
0.09246	-0.167102	0.09246	0.044342
0.09251	0.0907196	0.09251	0.0495911
0.09256	0.316324	0.09256	0.0450134
0.09261	0.453598	0.09261	0.0358887
0.09266	0.472769	0.09266	0.012146
0.09271	0.385428	0.09271	-0.0119019
0.09276	0.209729	0.09276	-0.0319214
0.09281	-0.0131012	0.09281	-0.0502014
0.09286	-0.24082	0.09286	-0.0637207
0.09291	-0.413773	0.09291	-0.0603638
0.09296	-0.486942	0.09296	-0.0275269
0.09301	-0.444315	0.09301	0.0198975
0.09306	-0.272543	0.09306	0.0598145
0.09311	-0.0320526	0.09311	0.0715637
0.09316	0.220084	0.09316	0.0646362
0.09321	0.399545	0.09321	0.043335
0.09326	0.474582	0.09326	0.0109863
0.09331	0.432806	0.09331	-0.0189819
0.09336	0.298526	0.09336	-0.048584
0.09341	0.0970917	0.09341	-0.0639648
0.09346	-0.134912	0.09346	-0.0725403
0.09351	-0.340741	0.09351	-0.0626831
0.09356	-0.468375	0.09356	-0.033905
0.09361	-0.477576	0.09361	0.0118103
0.09366	-0.358154	0.09366	0.0608215
0.09371	-0.138455	0.09371	0.0926208
0.09376	0.105496	0.09376	0.0922241
0.09381	0.3194	0.09381	0.058136
0.09386	0.444754	0.09386	0.0168152
0.09391	0.461893	0.09391	-0.0253601
0.09396	0.372546	0.09396	-0.0583496
0.09401	0.197534	0.09401	-0.083313
0.09406	-0.0274658	0.09406	-0.0858765
0.09411	-0.252438	0.09411	-0.0702209
0.09416	-0.417233	0.09416	-0.0359497
0.09421	-0.485376	0.09421	0.00747681
0.09426	-0.423303	0.09426	0.0557861
0.09431	-0.246066	0.09431	0.098877
0.09436	-0.00477905	0.09436	0.112366
0.09441	0.228104	0.09441	0.0878906
0.09446	0.390152	0.09446	0.0330505
0.09451	0.457443	0.09451	-0.0270691
0.09456	0.419266	0.09456	-0.0726013
0.09461	0.291769	0.09461	-0.0982361
0.09466	0.0837433	0.09466	-0.100433
0.09471	-0.148013	0.09471	-0.0840759
0.09476	-0.353101	0.09476	-0.0456848
0.09481	-0.467413	0.09481	0.00421143
0.09486	-0.458707	0.09486	0.0598755
0.09491	-0.32981	0.09491	0.102844
0.09496	-0.119037	0.09496	0.122192
0.09501	0.117499	0.09501	0.106812
0.09506	0.319922	0.09506	0.0559082
0.09511	0.433658	0.09511	-0.0125732
0.09516	0.442667	0.09516	-0.0776672
0.09521	0.35571	0.09521	-0.114716
0.09526	0.187097	0.09526	-0.121338
0.09531	-0.0344421	0.09531	-0.099823
0.09536	-0.259579	0.09536	-0.0591736
0.09541	-0.424265	0.09541	-0.000823975
0.09546	-0.477081	0.09546	0.0583191
0.09551	-0.394327	0.09551	0.108856
0.09556	-0.219781	0.09556	0.133148
0.09561	0.00686646	0.09561	0.121185
0.09566	0.223434	0.09566	0.0737
0.09571	0.38345	0.09571	0.00402832
0.09576	0.449973	0.09576	-0.0684509
0.09581	0.406137	0.09581	-0.121216
0.09586	0.270621	0.09586	-0.138519
0.09591	0.0699554	0.09591	-0.121216
0.09596	-0.15065	0.09596	-0.0757751
0.09601	-0.350327	0.09601	-0.0134583
0.09606	-0.459393	0.09606	0.0536194
0.09611	-0.446375	0.09611	0.111145
0.09616	-0.310062	0.09616	0.143646
0.09621	-0.0993713	0.09621	0.138367
0.09626	0.124146	0.09626	0.0933228
0.09631	0.311655	0.09631	0.020813
0.09636	0.421957	0.09636	-0.0578308
0.09641	0.434427	0.09641	-0.122467
0.09646	0.345465	0.09646	-0.148743
0.09651	0.17059	0.09651	-0.139984
0.09656	-0.0490265	0.09656	-0.0952454
0.09661	-0.261667	0.09661	-0.0301208
0.09666	-0.40946	0.09666	0.0436707
0.09671	-0.459338	0.09671	0.107635
0.09676	-0.381555	0.09676	0.151794
0.09681	-0.210004	0.09681	0.153351
0.09686	0.0141174	0.09686	0.113251
0.09691	0.226236	0.09691	0.0418701
0.09696	0.377463	0.09696	-0.0444336
0.09701	0.435278	0.09701	-0.120728
0.09706	0.393585	0.09706	-0.158844
0.09711	0.259167	0.09711	-0.156006
0.09716	0.0578705	0.09716	-0.112854
0.09721	-0.159604	0.09721	-0.0487366
0.09726	-0.344778	0.09726	0.0310669
0.09731	-0.440057	0.09731	0.102661
0.09736	-0.425418	0.09736	0.153656
0.09741	-0.299268	0.09741	0.164154
0.09746	-0.0976959	0.09746	0.134399
0.09751	0.122223	0.09751	0.0638428
0.09756	0.309238	0.09756	-0.0245667
0.09761	0.416849	0.09761	-0.109619
0.09766	0.424045	0.09766	-0.164032
0.09771	0.328052	0.09771	-0.173492
0.09776	0.158203	0.09776	-0.134735
0.09781	-0.0539703	0.09781	-0.0645752
0.09786	-0.258398	0.09786	0.0178223
0.09791	-0.401028	0.09791	0.0924683
0.09796	-0.443326	0.09796	0.147614
0.09801	-0.366037	0.09801	0.17099
0.09806	-0.199045	0.09806	0.151428
0.09811	0.0149414	0.09811	0.0878601
0.09816	0.21871	0.09816	-0.00231934
0.09821	0.36774	0.09821	-0.0965576
0.09826	0.428659	0.09826	-0.161041
0.09831	0.387488	0.09831	-0.181976
0.09836	0.249829	0.09836	-0.155304
0.09841	0.0473785	0.09841	-0.0895996
0.09846	-0.163037	0.09846	-9.15527e-05
0.09851	-0.336099	0.09851	0.0840759
0.09856	-0.427341	0.09856	0.14505
0.09861	-0.41207	0.09861	0.1745
0.09866	-0.289682	0.09866	0.161957
0.09871	-0.091571	0.09871	0.10791
0.09876	0.121124	0.09876	0.0209656
0.09881	0.301355	0.09881	-0.074707
0.09886	0.403665	0.09886	-0.152161
0.09891	0.414844	0.09891	-0.186005
0.09896	0.324344	0.09896	-0.171753
0.09901	0.153726	0.09901	-0.113373
0.09906	-0.0574585	0.09906	-0.0241394
0.09911	-0.25752	0.09911	0.0691833
0.09916	-0.390756	0.09916	0.142853
0.09921	-0.428412	0.09921	0.18631
0.09926	-0.354611	0.09926	0.182129
0.09931	-0.193936	0.09931	0.118256
0.09936	0.0134033	0.09936	0.0187683
0.09941	0.216595	0.09941	-0.0736084
0.09946	0.362549	0.09946	-0.129181
0.09951	0.420007	0.09951	-0.162109
0.09956	0.379633	0.09956	-0.168243
0.09961	0.245544	0.09961	-0.137482
0.09966	0.0463074	0.09966	-0.0483093
0.09971	-0.169437	0.09971	0.0496216
0.09976	-0.339175	0.09976	0.146179
0.09981	-0.424649	0.09981	0.191284
0.09986	-0.396661	0.09986	0.187622
0.09991	-0.277322	0.09991	0.126587
0.09996	-0.0877258	0.09996	0.0247192
[truncated: 6,000 more rows]

## Sheet: Fig2d
1e-05	-0.342966	1e-05	0.00274658
6e-05	0.120657	6e-05	0.00894165
0.00011	0.540143	0.00011	0.00830078
0.00016	0.810928	0.00016	0.0045166
0.00021	0.89805	0.00021	0.000305176
0.00026	0.778986	0.00026	-0.0017395
0.00031	0.479471	0.00031	-0.00146484
0.00036	0.0516357	0.00036	-0.00213623
0.00041	-0.409735	0.00041	-0.00201416
0.00046	-0.785083	0.00046	-0.00564575
0.00051	-0.897665	0.00051	-0.00350952
0.00056	-0.868579	0.00056	-0.00265503
0.00061	-0.545142	0.00061	6.10352e-05
0.00066	-0.0972015	0.00066	0.0050354
0.00071	0.354639	0.00071	0.00875854
0.00076	0.700735	0.00076	0.00747681
0.00081	0.877451	0.00081	0.00314331
0.00086	0.854654	0.00086	-0.00250244
0.00091	0.63685	0.00091	-0.00567627
0.00096	0.261612	0.00096	-0.00408936
0.00101	-0.19509	0.00101	-0.00167847
0.00106	-0.627649	0.00106	-0.00164795
0.00111	-0.889728	0.00111	-0.00424194
0.00116	-0.9	0.00116	-0.00317383
0.00121	-0.712491	0.00121	-0.000640869
0.00126	-0.314676	0.00126	0.00405884
0.00131	0.149936	0.00131	0.00631714
0.00136	0.553876	0.00136	0.0062561
0.00141	0.815076	0.00141	0.00540161
0.00146	0.887036	0.00146	0.000793457
0.00151	0.756052	0.00151	-0.00488281
0.00156	0.45228	0.00156	-0.00631714
0.00161	0.0232361	0.00161	-0.0045166
0.00166	-0.433493	0.00166	-0.00305176
0.00171	-0.795547	0.00171	-0.00192261
0.00176	-0.896649	0.00176	-0.000854492
0.00181	-0.845563	0.00181	-0.000579834
0.00186	-0.513611	0.00186	0.003479
0.00191	-0.0676758	0.00191	0.00576782
0.00196	0.374469	0.00196	0.00582886
0.00201	0.711722	0.00201	0.00512695
0.00206	0.877643	0.00206	0.00323486
0.00211	0.837048	0.00211	-0.00192261
0.00216	0.609247	0.00216	-0.00619507
0.00221	0.228571	0.00221	-0.00827026
0.00226	-0.221732	0.00226	-0.00479126
0.00231	-0.639789	0.00231	-0.000976562
0.00236	-0.891266	0.00236	0.000457764
0.00241	-0.9	0.00241	-0.00012207
0.00246	-0.687579	0.00246	0.00323486
0.00251	-0.283035	0.00251	0.00558472
0.00256	0.173364	0.00256	0.00518799
0.00261	0.570328	0.00261	0.00408936
0.00266	0.818784	0.00266	0.00247192
0.00271	0.878384	0.00271	-0.000305176
0.00276	0.736606	0.00276	-0.00479126
0.00281	0.419403	0.00281	-0.00512695
0.00286	-0.0105469	0.00286	-0.00643921
0.00291	-0.453516	0.00291	-0.00430298
0.00296	-0.79964	0.00296	-0.000366211
0.00301	-0.898517	0.00301	0.00106812
0.00306	-0.82403	0.00306	0.00350952
0.00311	-0.489908	0.00311	0.00524902
0.00316	-0.040155	0.00316	0.00588989
0.00321	0.398639	0.00321	0.00527954
0.00326	0.724109	0.00326	0.00335693
0.00331	0.871381	0.00331	-0.00158691
0.00336	0.821558	0.00336	-0.00460815
0.00341	0.581891	0.00341	-0.00665283
0.00346	0.199017	0.00346	-0.00561523
0.00351	-0.251477	0.00351	-0.00408936
0.00356	-0.656488	0.00356	-0.0017395
0.00361	-0.894287	0.00361	-0.000213623
0.00366	-0.898599	0.00366	0.00469971
0.00371	-0.663574	0.00371	0.0057373
0.00376	-0.258096	0.00376	0.00601196
0.00381	0.196793	0.00381	0.00476074
0.00386	0.585928	0.00386	0.00247192
0.00391	0.823398	0.00391	-0.000732422
0.00396	0.867947	0.00396	-0.00390625
0.00401	0.713068	0.00401	-0.00592041
0.00406	0.38974	0.00406	-0.00622559
0.00411	-0.0401001	0.00411	-0.00595093
0.00416	-0.476559	0.00416	-0.00198364
0.00421	-0.806177	0.00421	0.00164795
0.00426	-0.9	0.00426	0.0038147
0.00431	-0.798019	0.00431	0.00494385
0.00436	-0.458817	0.00436	0.00601196
0.00441	-0.0135956	0.00441	0.00518799
0.00446	0.41619	0.00446	0.00372314
0.00451	0.730234	0.00451	-0.000213623
0.00456	0.868277	0.00456	-0.00341797
0.00461	0.806177	0.00461	-0.00564575
0.00466	0.556842	0.00466	-0.0071106
0.00471	0.16647	0.00471	-0.00704956
0.00476	-0.277927	0.00476	-0.00256348
0.00481	-0.669397	0.00481	0.00164795
0.00486	-0.894177	0.00486	0.00479126
0.00491	-0.887421	0.00491	0.00424194
0.00496	-0.63663	0.00496	0.00500488
0.00501	-0.228516	0.00501	0.00402832
0.00506	0.223627	0.00506	0.00500488
0.00511	0.600018	0.00511	0.00109863
0.00516	0.821805	0.00516	-0.00357056
0.00521	0.854434	0.00521	-0.00579834
0.00526	0.691644	0.00526	-0.0067749
0.00531	0.362851	0.00531	-0.00701904
0.00536	-0.0677582	0.00536	-0.0050354
0.00541	-0.497433	0.00541	0.000732422
0.00546	-0.815405	0.00546	0.00286865
0.00551	-0.9	0.00551	0.00588989
0.00556	-0.772943	0.00556	0.00668335
0.00561	-0.42951	0.00561	0.00418091
0.00566	0.0155182	0.00566	0.00360107
0.00571	0.437805	0.00571	0.000915527
0.00576	0.736414	0.00576	-0.00280762
0.00581	0.860065	0.00581	-0.0045166
0.00586	0.786841	0.00586	-0.00534058
0.00591	0.530447	0.00591	-0.0078125
0.00596	0.141806	0.00596	-0.00430298
0.00601	-0.298032	0.00601	9.15527e-05
0.00606	-0.685217	0.00606	0.00167847
0.00611	-0.895331	0.00611	0.00537109
0.00616	-0.869238	0.00616	0.00762939
0.00621	-0.608533	0.00621	0.00582886
0.00626	-0.196353	0.00626	0.00360107
0.00631	0.249527	0.00631	0.000335693
0.00636	0.613037	0.00636	-0.00140381
0.00641	0.82153	0.00641	-0.00534058
0.00646	0.839905	0.00646	-0.00671387
0.00651	0.668298	0.00651	-0.00509644
0.00656	0.335248	0.00656	-0.00518799
0.00661	-0.0914062	0.00661	-0.00247192
0.00666	-0.515533	0.00666	0.00186157
0.00671	-0.819745	0.00671	0.00549316
0.00676	-0.9	0.00676	0.00811768
0.00681	-0.751987	0.00681	0.00662231
0.00686	-0.397595	0.00686	0.00601196
0.00691	0.0474335	0.00691	0.00561523
0.00696	0.457608	0.00696	-0.00146484
0.00701	0.744681	0.00701	-0.00488281
0.00706	0.852512	0.00706	-0.00872803
0.00711	0.76734	0.00711	-0.00622559
0.00716	0.501553	0.00716	-0.00299072
0.00721	0.111649	0.00721	-0.000610352
0.00726	-0.32113	0.00726	0.0010376
0.00731	-0.690903	0.00731	0.0032959
0.00736	-0.887613	0.00736	0.00476074
0.00741	-0.851523	0.00741	0.00823975
0.00746	-0.58071	0.00746	0.00909424
0.00751	-0.167432	0.00751	0.00610352
0.00756	0.277322	0.00756	-0.000671387
0.00761	0.627402	0.00761	-0.00756836
0.00766	0.82186	0.00766	-0.0119019
0.00771	0.820486	0.00771	-0.00961304
0.00776	0.642398	0.00776	-0.00372314
0.00781	0.307672	0.00781	0.00161743
0.00786	-0.113901	0.00786	0.00323486
0.00791	-0.531491	0.00791	0.00488281
0.00796	-0.826199	0.00796	0.00439453
0.00801	-0.89772	0.00801	0.00756836
0.00806	-0.724905	0.00806	0.00604248
0.00811	-0.363922	0.00811	0.00430298
0.00816	0.074295	0.00816	0.000823975
0.00821	0.473483	0.00821	-0.00463867
0.00826	0.744104	0.00826	-0.00830078
0.00831	0.842322	0.00831	-0.0111694
0.00836	0.748663	0.00836	-0.00787354
0.00841	0.480652	0.00841	-0.00234985
0.00846	0.0874512	0.00846	0.00445557
0.00851	-0.349557	0.00851	0.00811768
0.00856	-0.710458	0.00856	0.00582886
0.00861	-0.888794	0.00861	0.0055542
0.00866	-0.825815	0.00866	0.00228882
0.00871	-0.548602	0.00871	0.00292969
0.00876	-0.134006	0.00876	0.000213623
0.00881	0.292291	0.00881	-0.00457764
0.00886	0.632346	0.00886	-0.00912476
0.00891	0.816916	0.00891	-0.010376
0.00896	0.814801	0.00896	-0.00686646
0.00901	0.620096	0.00901	-0.00430298
0.00906	0.280783	0.00906	0.0012207
0.00911	-0.146448	0.00911	0.00723267
0.00916	-0.554974	0.00916	0.00964355
0.00921	-0.828946	0.00921	0.00814819
0.00926	-0.880746	0.00926	0.00424194
0.00931	-0.696918	0.00931	0.00112915
0.00936	-0.335468	0.00936	-0.00238037
0.00941	0.0964874	0.00941	-0.00506592
0.00946	0.485541	0.00946	-0.00723267
0.00951	0.752316	0.00951	-0.0085144
0.00956	0.835538	0.00956	-0.0065918
0.00961	0.729987	0.00961	-0.00460815
0.00966	0.451813	0.00966	0.00128174
0.00971	0.0587769	0.00971	0.00769043
0.00976	-0.369141	0.00976	0.009552
0.00981	-0.719907	0.00981	0.00778198
0.00986	-0.883109	0.00986	0.00534058
0.00991	-0.805875	0.00991	0.00274658
0.00996	-0.52218	0.00996	-0.00183105
0.01001	-0.103574	0.01001	-0.00463867
0.01006	0.313193	0.01006	-0.00762939
0.01011	0.645914	0.01011	-0.00985718
0.01016	0.815021	0.01016	-0.00772095
0.01021	0.798514	0.01021	-0.00280762
0.01026	0.598041	0.01026	0.00253296
0.01031	0.249829	0.01031	0.0055542
0.01036	-0.169052	0.01036	0.00817871
0.01041	-0.571042	0.01041	0.00830078
0.01046	-0.828699	0.01046	0.00546265
0.01051	-0.86781	0.01051	0.00369263
0.01056	-0.675879	0.01056	-0.00152588
0.01061	-0.308057	0.01061	-0.00613403
0.01066	0.123019	0.01066	-0.00765991
0.01071	0.506003	0.01071	-0.0102234
0.01076	0.754047	0.01076	-0.00976562
0.01081	0.826859	0.01081	-0.00411987
0.01086	0.708206	0.01086	0.00241089
0.01091	0.425583	0.01091	0.00765991
0.01096	0.0314209	0.01096	0.010437
0.01101	-0.391443	0.01101	0.00836182
0.01106	-0.724933	0.01106	0.00585938
0.01111	-0.875089	0.01111	0.00228882
0.01116	-0.789972	0.01116	-0.00161743
0.01121	-0.494769	0.01121	-0.00561523
0.01126	-0.081134	0.01126	-0.00796509
0.01131	0.337418	0.01131	-0.00933838
0.01136	0.65473	0.01136	-0.00985718
0.01141	0.816092	0.01141	-0.00393677
0.01146	0.782172	0.01146	0.000579834
0.01151	0.570932	0.01151	0.00683594
0.01156	0.221649	0.01156	0.010437
0.01161	-0.195557	0.01161	0.010498
0.01166	-0.582083	0.01166	0.00772095
0.01171	-0.828094	0.01171	0.000671387
0.01176	-0.854846	0.01176	-0.00170898
0.01181	-0.650693	0.01181	-0.00534058
0.01186	-0.283502	0.01186	-0.0085144
0.01191	0.146448	0.01191	-0.0101929
0.01196	0.520532	0.01196	-0.00827026
0.01201	0.759842	0.01201	-0.00524902
0.01206	0.817163	0.01206	-0.00119019
0.01211	0.688184	0.01211	0.00631714
0.01216	0.397183	0.01216	0.0105591
0.01221	0.000357056	0.01221	0.0112
0.01226	-0.409927	0.01226	0.00906372
0.01231	-0.731497	0.01231	0.00491333
0.01236	-0.866025	0.01236	-0.0027771
0.01241	-0.770499	0.01241	-0.00827026
0.01246	-0.469034	0.01246	-0.0101013
0.01251	-0.0551788	0.01251	-0.0105591
0.01256	0.356204	0.01256	-0.00872803
0.01261	0.666101	0.01261	-0.00424194
0.01266	0.809555	0.01266	-0.00128174
0.01271	0.767313	0.01271	0.00482178
0.01276	0.548438	0.01276	0.0103455
0.01281	0.195062	0.01281	0.0117798
0.01286	-0.220908	0.01286	0.009552
0.01291	-0.599194	0.01291	0.00479126
0.01296	-0.827271	0.01296	-0.000854492
0.01301	-0.837241	0.01301	-0.00540161
0.01306	-0.626797	0.01306	-0.0110779
0.01311	-0.254388	0.01311	-0.0130005
0.01316	0.169601	0.01316	-0.00970459
0.01321	0.533414	0.01321	-0.00512695
0.01326	0.761929	0.01326	0.00119019
0.01331	0.807605	0.01331	0.00552368
0.01336	0.668985	0.01336	0.00973511
0.01341	0.371228	0.01341	0.00985718
0.01346	-0.0240326	0.01346	0.0107727
0.01351	-0.431516	0.01351	0.00656128
0.01356	-0.740808	0.01356	0.0010376
0.01361	-0.859296	0.01361	-0.00567627
0.01366	-0.747812	0.01366	-0.0117188
0.01371	-0.438766	0.01371	-0.0119934
0.01376	-0.0270538	0.01376	-0.0112
0.01381	0.373618	0.01381	-0.00610352
0.01386	0.671951	0.01386	-0.000579834
0.01391	0.804639	0.01391	0.00588989
0.01396	0.752866	0.01396	0.0107422
0.01401	0.525751	0.01401	0.0115967
0.01406	0.168997	0.01406	0.0100403
0.01411	-0.24538	0.01411	0.00570679
0.01416	-0.613504	0.01416	0.00189209
0.01421	-0.82749	0.01421	-0.0039978
0.01426	-0.824222	0.01426	-0.0101929
0.01431	-0.600513	0.01431	-0.0133667
0.01436	-0.224561	0.01436	-0.0128174
0.01441	0.194019	0.01441	-0.0072937
0.01446	0.547366	0.01446	-0.00115967
0.01451	0.760803	0.01451	0.00512695
0.01456	0.795383	0.01456	0.0101624
0.01461	0.648001	0.01461	0.0124207
0.01466	0.348239	0.01466	0.0122681
0.01471	-0.0475159	0.01471	0.00888062
0.01476	-0.450604	0.01476	0.0015564
0.01481	-0.74957	0.01481	-0.00585938
0.01486	-0.852676	0.01486	-0.0101013
0.01491	-0.72551	0.01491	-0.0112915
0.01496	-0.409103	0.01496	-0.0115356
0.01501	0.00032959	0.01501	-0.00881958
0.01506	0.392624	0.01506	-0.00344849
0.01511	0.678488	0.01511	0.00366211
0.01516	0.798267	0.01516	0.0101013
0.01521	0.736029	0.01521	0.0133972
0.01526	0.501883	0.01526	0.0134583
0.01531	0.143701	0.01531	0.00970459
0.01536	-0.2651	0.01536	0.0039978
0.01541	-0.625342	0.01541	-0.00338745
0.01546	-0.827847	0.01546	-0.0106201
0.01551	-0.810242	0.01551	-0.013916
0.01556	-0.575189	0.01556	-0.0130005
0.01561	-0.195721	0.01561	-0.00872803
0.01566	0.216513	0.01566	-0.00439453
0.01571	0.559644	0.01571	0.0017395
0.01576	0.760968	0.01576	0.00900269
0.01581	0.783737	0.01581	0.0121765
0.01586	0.626605	0.01586	0.0139465
0.01591	0.322119	0.01591	0.0116272
0.01596	-0.0728119	0.01596	0.00592041
0.01601	-0.468457	0.01601	-0.00286865
0.01606	-0.75347	0.01606	-0.00976562
0.01611	-0.843256	0.01611	-0.0140991
0.01616	-0.706091	0.01616	-0.0139465
0.01621	-0.382846	0.01621	-0.00967407
0.01626	0.0261475	0.01626	-0.0032959
0.01631	0.410037	0.01631	0.00115967
0.01636	0.684805	0.01636	0.00689697
0.01641	0.793405	0.01641	0.01297
0.01646	0.718396	0.01646	0.0141907
0.01651	0.47774	0.01651	0.0121765
0.01656	0.116895	0.01656	0.00671387
0.01661	-0.288281	0.01661	-0.000244141
0.01666	-0.635559	0.01666	-0.00811768
0.01671	-0.823151	0.01671	-0.0122375
0.01676	-0.792059	0.01676	-0.01474
0.01681	-0.548877	0.01681	-0.00854492
0.01686	-0.169437	0.01686	-0.00372314
0.01691	0.23898	0.01691	0.00268555
0.01696	0.574722	0.01696	0.0093689
0.01701	0.764648	0.01701	0.0134583
0.01706	0.774069	0.01706	0.0130615
0.01711	0.60477	0.01711	0.0133362
0.01716	0.291412	0.01716	0.00726318
0.01721	-0.101926	0.01721	-0.00445557
0.01726	-0.482025	0.01726	-0.0127869
0.01731	-0.753278	0.01731	-0.0119019
0.01736	-0.83389	0.01736	-0.00750732
0.01741	-0.68909	0.01741	-0.00863647
0.01746	-0.359363	0.01746	-0.00665283
0.01751	0.0572113	0.01751	-0.00546265
0.01756	0.434921	0.01756	0.00997925
0.01761	0.694061	0.01761	0.0161743
0.01766	0.778931	0.01766	0.0180969
0.01771	0.694061	0.01771	0.00939941
0.01776	0.453873	0.01776	0.00164795
0.01781	0.0913513	0.01781	-0.00360107
0.01786	-0.305008	0.01786	-0.0109253
0.01791	-0.655664	0.01791	-0.0127869
0.01796	-0.826227	0.01796	-0.0136414
0.01801	-0.77742	0.01801	-0.00604248
0.01806	-0.520642	0.01806	-0.00366211
0.01811	-0.138647	0.01811	-0.000152588
0.01816	0.262875	0.01816	0.00698853
0.01821	0.585544	0.01821	0.0134888
0.01826	0.755969	0.01826	0.0155334
0.01831	0.759045	0.01831	0.0109558
0.01836	0.582303	0.01836	0.00314331
0.01841	0.269797	0.01841	-0.00320435
0.01846	-0.120163	0.01846	-0.00839233
0.01851	-0.508612	0.01851	-0.0157471
0.01856	-0.763852	0.01856	-0.0158081
0.01861	-0.825623	0.01861	-0.0122375
0.01866	-0.654593	0.01866	-0.000549316
0.01871	-0.32569	0.01871	0.00546265
0.01876	0.0784424	0.01876	0.00952148
0.01881	0.444205	0.01881	0.0121155
0.01886	0.69494	0.01886	0.0118408
0.01891	0.777777	0.01891	0.00985718
0.01896	0.684558	0.01896	0.00497437
0.01901	0.428687	0.01901	-0.00134277
0.01906	0.0667145	0.01906	-0.00857544
0.01911	-0.334946	0.01911	-0.0144043
0.01916	-0.663162	0.01916	-0.0177612
0.01921	-0.820569	0.01921	-0.012207
0.01926	-0.756134	0.01926	-0.00460815
0.01931	-0.490457	0.01931	0.00604248
0.01936	-0.109671	0.01936	0.0126343
0.01941	0.278366	0.01941	0.015686
0.01946	0.589581	0.01946	0.0149536
0.01951	0.757535	0.01951	0.009552
0.01956	0.749652	0.01956	0.00201416
0.01961	0.566016	0.01961	-0.00515747
0.01966	0.242798	0.01966	-0.00686646
0.01971	-0.151776	0.01971	-0.0103455
0.01976	-0.525751	0.01976	-0.0150757
0.01981	-0.765033	0.01981	-0.0157471
0.01986	-0.809555	0.01986	-0.00906372
0.01991	-0.630917	0.01991	0.00527954
0.01996	-0.298114	0.01996	0.0142212
0.02001	0.101459	0.02001	0.0193176
0.02006	0.456619	0.02006	0.0150452
0.02011	0.695297	0.02011	0.0090332
0.02016	0.770251	0.02016	0.00234985
0.02021	0.669232	0.02021	-0.00616455
0.02026	0.409076	0.02026	-0.00921631
0.02031	0.0372711	0.02031	-0.0118408
0.02036	-0.358539	0.02036	-0.012207
0.02041	-0.672308	0.02041	-0.0119934
0.02046	-0.813483	0.02046	-0.00888062
0.02051	-0.73537	0.02051	-0.00112915
0.02056	-0.464447	0.02056	0.0128479
0.02061	-0.0857483	0.02061	0.0188599
0.02066	0.296713	0.02066	0.0187988
0.02071	0.600101	0.02071	0.0128479
0.02076	0.755008	0.02076	0.00384521
0.02081	0.736386	0.02081	-0.00543213
0.02086	0.543027	0.02086	-0.0130005
0.02091	0.21882	0.02091	-0.0151367
0.02096	-0.175891	0.02096	-0.0150452
0.02101	-0.538934	0.02101	-0.0112915
0.02106	-0.768137	0.02106	-0.00549316
0.02111	-0.796701	0.02111	0
0.02116	-0.607681	0.02116	0.00982666
0.02121	-0.268286	0.02121	0.0174866
0.02126	0.121619	0.02126	0.0181885
0.02131	0.471671	0.02131	0.015686
0.02136	0.700241	0.02136	0.00860596
0.02141	0.763467	0.02141	-0.00418091
0.02146	0.649841	0.02146	-0.0139771
0.02151	0.381335	0.02151	-0.018219
0.02156	0.00922852	0.02156	-0.016571
0.02161	-0.376776	0.02161	-0.0129395
0.02166	-0.677005	0.02166	-0.00698853
0.02171	-0.80722	0.02171	0.00167847
0.02176	-0.717297	0.02176	0.0121155
0.02181	-0.442886	0.02181	0.0166626
0.02186	-0.0617706	0.02186	0.0174866
0.02191	0.320197	0.02191	0.0160828
0.02196	0.610593	0.02196	0.0104675
0.02201	0.750586	0.02201	-9.15527e-05
0.02206	0.720099	0.02206	-0.0126648
0.02211	0.519598	0.02211	-0.0205688
0.02216	0.189816	0.02216	-0.0208435
0.02221	-0.197122	0.02221	-0.0142517
0.02226	-0.550937	0.02226	-0.00732422
0.02231	-0.767834	0.02231	0.00131226
0.02236	-0.781595	0.02236	0.0093689
0.02241	-0.589279	0.02241	0.0187683
0.02246	-0.249252	0.02246	0.0179443
0.02251	0.145129	0.02251	0.0143127
0.02256	0.488699	0.02256	0.0103149
0.02261	0.705762	0.02261	0.0012207
0.02266	0.753415	0.02266	-0.0102844
0.02271	0.627347	0.02271	-0.0192871
0.02276	0.354996	0.02276	-0.0214539
0.02281	-0.0123047	0.02281	-0.0168152
0.02286	-0.39408	0.02286	-0.00888062
0.02291	-0.683624	0.02291	0.000732422
0.02296	-0.797223	0.02296	0.00933838
0.02301	-0.700131	0.02301	0.0183411
0.02306	-0.418579	0.02306	0.0214844
0.02311	-0.0386719	0.02311	0.0175781
0.02316	0.335907	0.02316	0.00927734
0.02321	0.621414	0.02321	0.00216675
0.02326	0.750751	0.02326	-0.00860596
0.02331	0.705212	0.02331	-0.0181885
0.02336	0.495813	0.02336	-0.0221252
0.02341	0.163751	0.02341	-0.0189514
0.02346	-0.219946	0.02346	-0.0112
0.02351	-0.561237	0.02351	-0.00112915
0.02356	-0.763522	0.02356	0.00970459
0.02361	-0.769894	0.02361	0.0161743
0.02366	-0.568021	0.02366	0.0205688
0.02371	-0.221622	0.02371	0.0202332
0.02376	0.16713	0.02376	0.0126953
0.02381	0.501141	0.02381	0.0015564
0.02386	0.707574	0.02386	-0.00750732
0.02391	0.744708	0.02391	-0.0174866
0.02396	0.609055	0.02396	-0.0237122
0.02401	0.328821	0.02401	-0.022522
0.02406	-0.0388092	0.02406	-0.0124817
0.02411	-0.411356	0.02411	-0.00140381
0.02416	-0.687524	0.02416	0.00875854
0.02421	-0.78956	0.02421	0.0149841
0.02426	-0.682086	0.02426	0.0208435
0.02431	-0.395096	0.02431	0.0210266
0.02436	-0.0135132	0.02436	0.0151367
0.02441	0.35582	0.02441	0.00402832
0.02446	0.627539	0.02446	-0.00595093
0.02451	0.745587	0.02451	-0.0160217
0.02456	0.690546	0.02456	-0.022644
0.02461	0.473401	0.02461	-0.0235596
0.02466	0.140323	0.02466	-0.0159302
0.02471	-0.241315	0.02471	-0.00387573
0.02476	-0.573788	0.02476	0.00732422
0.02481	-0.764456	0.02481	0.0167236
0.02486	-0.754321	0.02486	0.0213623
0.02491	-0.543054	0.02491	0.0212097
0.02496	-0.195557	0.02496	0.015564
0.02501	0.188223	0.02501	0.00582886
0.02506	0.513885	0.02506	-0.00427246
0.02511	0.70752	0.02511	-0.015686
0.02516	0.733337	0.02516	-0.0227661
0.02521	0.591147	0.02521	-0.0229797
0.02526	0.306519	0.02526	-0.0179138
0.02531	-0.0611938	0.02531	-0.00744629
0.02536	-0.428275	0.02536	0.00537109
0.02541	-0.695572	0.02541	0.0153809
0.02546	-0.783792	0.02546	0.0215759
0.02551	-0.660937	0.02551	0.0232544
0.02556	-0.366614	0.02556	0.0184326
0.02561	0.0115356	0.02561	0.00704956
0.02566	0.372739	0.02566	-0.00369263
0.02571	0.632538	0.02571	-0.0134277
0.02576	0.738309	0.02576	-0.0211487
0.02581	0.675082	0.02581	-0.0235901
0.02586	0.451401	0.02586	-0.0202942
0.02591	0.116757	0.02591	-0.0103455
0.02596	-0.259525	0.02596	0.00430298
0.02601	-0.585077	0.02601	0.0139771
0.02606	-0.766983	0.02606	0.0197449
0.02611	-0.740451	0.02611	0.0237122
0.02616	-0.519131	0.02616	0.0205994
0.02621	-0.167239	0.02621	0.0114746
0.02626	0.210608	0.02626	-0.003479
0.02631	0.524872	0.02631	-0.0133972
0.02636	0.706503	0.02636	-0.0205688
0.02641	0.722571	0.02641	-0.0228271
0.02646	0.572003	0.02646	-0.0192261
0.02651	0.283502	0.02651	-0.0103455
0.02656	-0.0823151	0.02656	0.00201416
0.02661	-0.441486	0.02661	0.0145874
0.02666	-0.700598	0.02666	0.0195007
0.02671	-0.775717	0.02671	0.0216675
0.02676	-0.643552	0.02676	0.0223083
0.02681	-0.344531	0.02681	0.0135193
0.02686	0.0366943	0.02686	0.00152588
0.02691	0.390976	0.02691	-0.0137329
0.02696	0.64248	0.02696	-0.0205688
0.02701	0.734683	0.02701	-0.0222168
0.02706	0.655994	0.02706	-0.0201111
0.02711	0.427643	0.02711	-0.0101624
0.02716	0.0957458	0.02716	0.0012207
0.02721	-0.27529	0.02721	0.0125427
0.02726	-0.595047	0.02726	0.017334
0.02731	-0.76756	0.02731	0.020874
0.02736	-0.732486	0.02736	0.0173035
0.02741	-0.498093	0.02741	0.015686
0.02746	-0.138016	0.02746	0.00231934
0.02751	0.237607	0.02751	-0.0102234
0.02756	0.53638	0.02756	-0.0233154
0.02761	0.703043	0.02761	-0.0227356
0.02766	0.710101	0.02766	-0.0180969
0.02771	0.555441	0.02771	-0.0101318
0.02776	0.263699	0.02776	0.00183105
0.02781	-0.103299	0.02781	0.0107727
0.02786	-0.46376	0.02786	0.0212708
0.02791	-0.712024	0.02791	0.0218506
0.02796	-0.768411	0.02796	0.0172424
0.02801	-0.619437	0.02801	0.0105896
0.02806	-0.312561	0.02806	-0.00140381
0.02811	0.0597382	0.02811	-0.00915527
0.02816	0.402429	0.02816	-0.0222778
0.02821	0.640668	0.02821	-0.0209656
0.02826	0.729437	0.02826	-0.0223999
0.02831	0.644733	0.02831	-0.00997925
0.02836	0.411493	0.02836	0.00125122
0.02841	0.0717407	0.02841	0.0116882
0.02846	-0.303058	0.02846	0.0222168
0.02851	-0.614795	0.02851	0.0209045
0.02856	-0.762781	0.02856	0.0187988
0.02861	-0.709854	0.02861	0.0101929
0.02866	-0.465738	0.02866	-0.000488281
0.02871	-0.115741	0.02871	-0.0134583
0.02876	0.247192	0.02876	-0.0223389
0.02881	0.542422	0.02881	-0.0232544
0.02886	0.704636	0.02886	-0.0191956
0.02891	0.703317	0.02891	-0.0118713
0.02896	0.539209	0.02896	0.00241089
0.02901	0.238651	0.02901	0.0131836
0.02906	-0.132166	0.02906	0.0217896
0.02911	-0.481009	0.02911	0.0231018
0.02916	-0.712244	0.02916	0.0189209
0.02921	-0.753333	0.02921	0.0120544
0.02926	-0.596585	0.02926	-6.10352e-05
0.02931	-0.288446	0.02931	-0.013092
0.02936	0.0805847	0.02936	-0.0233459
0.02941	0.416217	0.02941	-0.0265198
0.02946	0.646051	0.02946	-0.0210571
0.02951	0.721472	0.02951	-0.012207
0.02956	0.629764	0.02956	0.00241089
0.02961	0.391141	0.02961	0.0154419
0.02966	0.0462524	0.02966	0.0232544
0.02971	-0.323959	0.02971	0.0245361
0.02976	-0.621112	0.02976	0.0192871
0.02981	-0.755722	0.02981	0.010437
0.02986	-0.693018	0.02986	-0.00183105
0.02991	-0.446677	0.02991	-0.0121765
0.02996	-0.0929993	0.02996	-0.0222473
0.03001	0.267792	0.03001	-0.0271301
0.03006	0.556183	0.03006	-0.024353
0.03011	0.704279	0.03011	-0.0134583
0.03016	0.689529	0.03016	0.00213623
0.03021	0.513968	0.03021	0.0157471
0.03026	0.212833	0.03026	0.0236511
0.03031	-0.151309	0.03031	0.0266724
0.03036	-0.491281	0.03036	0.0210571
0.03041	-0.711337	0.03041	0.0105896
0.03046	-0.745395	0.03046	-0.000915527
0.03051	-0.579089	0.03051	-0.0138855
0.03056	-0.26683	0.03056	-0.021637
0.03061	0.103079	0.03061	-0.0272827
0.03066	0.434454	0.03066	-0.0261841
0.03071	0.652533	0.03071	-0.0158997
0.03076	0.714468	0.03076	-0.0010376
0.03081	0.611252	0.03081	0.0154114
0.03086	0.364197	0.03086	0.0272827
0.03091	0.0213135	0.03091	0.0301514
0.03096	-0.34129	0.03096	0.0224609
0.03101	-0.623337	0.03101	0.0113525
0.03106	-0.748114	0.03106	-0.000762939
0.03111	-0.675659	0.03111	-0.0133667
0.03116	-0.428082	0.03116	-0.0241394
0.03121	-0.0718506	0.03121	-0.027832
0.03126	0.287869	0.03126	-0.0253296
0.03131	0.567389	0.03131	-0.0163879
0.03136	0.703015	0.03136	-0.00418091
0.03141	0.676346	0.03141	0.0125427
0.03146	0.492297	0.03146	0.0281677
0.03151	0.188608	0.03151	0.0334167
0.03156	-0.174985	0.03156	0.0267944
0.03161	-0.502817	0.03161	0.0152588
0.03166	-0.708755	0.03166	-0.000396729
0.03171	-0.730426	0.03171	-0.0144653
0.03176	-0.558902	0.03176	-0.0253296
0.03181	-0.246176	0.03181	-0.0286865
0.03186	0.12269	0.03186	-0.0262146
0.03191	0.447583	0.03191	-0.019104
0.03196	0.656708	0.03196	-0.00540161
0.03201	0.708453	0.03201	0.0121765
0.03206	0.593427	0.03206	0.0261841
0.03211	0.338983	0.03211	0.0331116
0.03216	-0.00266418	0.03216	0.0306702
0.03221	-0.357413	0.03221	0.0188904
0.03226	-0.630807	0.03226	0.00192261
0.03231	-0.741495	0.03231	-0.0153809
0.03236	-0.658987	0.03236	-0.0273743
0.03241	-0.402319	0.03241	-0.0297241
0.03246	-0.0501251	0.03246	-0.0290833
0.03251	0.30325	0.03251	-0.0201111
0.03256	0.573212	0.03256	-0.0062561
0.03261	0.702301	0.03261	0.0104065
0.03266	0.663629	0.03266	0.0247192
0.03271	0.471121	0.03271	0.0332947
0.03276	0.163641	0.03276	0.0325012
0.03281	-0.196024	0.03281	0.0226746
0.03286	-0.516138	0.03286	0.00531006
0.03291	-0.710101	0.03291	-0.0140076
0.03296	-0.718396	0.03296	-0.026886
0.03301	-0.538193	0.03301	-0.0336609
0.03306	-0.219067	0.03306	-0.0308533
0.03311	0.142767	0.03311	-0.0211182
0.03316	0.459009	0.03316	-0.00836182
0.03321	0.657339	0.03321	0.00823975
0.03326	0.69917	0.03326	0.0241089
0.03331	0.5767	0.03331	0.0350342
0.03336	0.318851	0.03336	0.0346069
0.03341	-0.0259003	0.03341	0.0250244
0.03346	-0.374991	0.03346	0.00808716
0.03351	-0.637592	0.03351	-0.0105591
0.03356	-0.735864	0.03356	-0.0248718
0.03361	-0.641354	0.03361	-0.0352173
0.03366	-0.376666	0.03366	-0.0332947
0.03371	-0.026532	0.03371	-0.0252686
0.03376	0.320471	0.03376	-0.00976562
0.03381	0.579254	0.03381	0.00665283
0.03386	0.695544	0.03386	0.0227356
0.03391	0.649567	0.03391	0.0344849
0.03396	0.452142	0.03396	0.0365601
0.03401	0.141394	0.03401	0.0274353
0.03406	-0.214343	0.03406	0.0119324
0.03411	-0.527866	0.03411	-0.00802612
0.03416	-0.71153	0.03416	-0.025177
0.03421	-0.706201	0.03421	-0.0335388
0.03426	-0.515314	0.03426	-0.0357666
0.03431	-0.19498	0.03431	-0.0274353
0.03436	0.165097	0.03436	-0.0127869
0.03441	0.470847	0.03441	0.00341797
0.03446	0.657779	0.03446	0.021637
0.03451	0.686591	0.03451	0.0327148
0.03456	0.557941	0.03456	0.037384
0.03461	0.297263	0.03461	0.0322266
0.03466	-0.0433136	0.03466	0.0186157
0.03471	-0.389987	0.03471	-0.00491333
0.03476	-0.644128	0.03476	-0.0245361
0.03481	-0.73092	0.03481	-0.0344849
0.03486	-0.624023	0.03486	-0.0364685
0.03491	-0.354501	0.03491	-0.0301208
0.03496	-0.00131836	0.03496	-0.0160522
0.03501	0.338242	0.03501	0.00143433
0.03506	0.586038	0.03506	0.0193787
0.03511	0.689365	0.03511	0.0315857
0.03516	0.633197	0.03516	0.0370483
0.03521	0.430939	0.03521	0.0343323
0.03526	0.121371	0.03526	0.0206604
0.03531	-0.232388	0.03531	-0.000549316
0.03536	-0.537424	0.03536	-0.0203552
0.03541	-0.710458	0.03541	-0.034668
0.03546	-0.69549	0.03546	-0.0379028
0.03551	-0.49411	0.03551	-0.0317993
0.03556	-0.169986	0.03556	-0.01828
0.03561	0.184763	0.03561	-0.00177002
0.03566	0.48175	0.03566	0.0151978
0.03571	0.658246	0.03571	0.0312195
0.03576	0.678104	0.03576	0.0386658
0.03581	0.539896	0.03581	0.0361023
0.03586	0.274713	0.03586	0.0235596
0.03591	-0.0669342	0.03591	0.0043335
0.03596	-0.404764	0.03596	-0.0173645
0.03601	-0.647699	0.03601	-0.0335999
0.03606	-0.722983	0.03606	-0.0392151
0.03611	-0.607159	0.03611	-0.0363464
0.03616	-0.332611	0.03616	-0.0224304
0.03621	0.0201599	0.03621	-0.00390625
0.03626	0.35527	0.03626	0.0147095
0.03631	0.592218	0.03631	0.0299072
0.03636	0.686288	0.03636	0.0365601
0.03641	0.620892	0.03641	0.0393677
0.03646	0.412454	0.03646	0.0298157
0.03651	0.0982727	0.03651	0.00875854
0.03656	-0.250735	0.03656	-0.0119934
0.03661	-0.544647	0.03661	-0.0297852
0.03666	-0.705844	0.03666	-0.0407104
0.03671	-0.683102	0.03671	-0.0378418
0.03676	-0.477026	0.03676	-0.026825
0.03681	-0.148755	0.03681	-0.00695801
0.03686	0.205801	0.03686	0.0110779
0.03691	0.494412	0.03691	0.0308838
0.03696	0.656296	0.03696	0.039032
0.03701	0.662915	0.03701	0.0352783
0.03706	0.521576	0.03706	0.0240479
0.03711	0.259442	0.03711	0.00680542
0.03716	-0.0837708	0.03716	-0.00848389
0.03721	-0.417123	0.03721	-0.0269165
0.03726	-0.659564	0.03726	-0.0389099
0.03731	-0.720786	0.03731	-0.0389404
0.03736	-0.587466	0.03736	-0.0296021
0.03741	-0.306107	0.03741	-0.00845337
0.03746	0.0464447	0.03746	0.0122681
0.03751	0.364252	0.03751	0.0341797
0.03756	0.592245	0.03756	0.039856
0.03761	0.677307	0.03761	0.0371704
0.03766	0.607214	0.03766	0.0233154
0.03771	0.393997	0.03771	0.00881958
0.03776	0.078772	0.03776	-0.00866699
0.03781	-0.267545	0.03781	-0.0282898
0.03786	-0.564066	0.03786	-0.0420227
0.03791	-0.708755	0.03791	-0.0412598
0.03796	-0.668985	0.03796	-0.026825
0.03801	-0.449149	0.03801	-0.00610352
0.03806	-0.121014	0.03806	0.0144958
0.03811	0.219095	0.03811	0.0282593
0.03816	0.501361	0.03816	0.0413208
0.03821	0.654263	0.03821	0.0388794
0.03826	0.65929	0.03826	0.0266418
0.03831	0.505591	0.03831	0.00692749
0.03836	0.234256	0.03836	-0.0115051
0.03841	-0.10882	0.03841	-0.0277405
0.03846	-0.435471	0.03846	-0.0408325
0.03851	-0.656955	0.03851	-0.0441284
0.03856	-0.70675	0.03856	-0.0293579
0.03861	-0.569394	0.03861	-0.00543213
0.03866	-0.28125	0.03866	0.0166626
0.03871	0.0617157	0.03871	0.0313416
0.03876	0.378726	0.03876	0.0402527
0.03881	0.599222	0.03881	0.039856
0.03886	0.674863	0.03886	0.0275269
0.03891	0.595514	0.03891	0.00756836
0.03896	0.371146	0.03896	-0.0129089
0.03901	0.0510315	0.03901	-0.0288696
0.03906	-0.294543	0.03906	-0.0422974
0.03911	-0.570245	0.03911	-0.0460815
0.03916	-0.698813	0.03916	-0.0322266
0.03921	-0.647095	0.03921	-0.00747681
0.03926	-0.429922	0.03926	0.0171204
0.03931	-0.105222	0.03931	0.0354614
0.03936	0.235355	0.03936	0.0421753
0.03941	0.511523	0.03941	0.0400696
0.03946	0.657092	0.03946	0.0278625
0.03951	0.650034	0.03951	0.00909424
0.03956	0.487518	0.03956	-0.013092
0.03961	0.207504	0.03961	-0.0314331
0.03966	-0.134528	0.03966	-0.040802
0.03971	-0.449863	0.03971	-0.0424805
0.03976	-0.657339	0.03976	-0.0343323
0.03981	-0.693512	0.03981	-0.0142212
0.03986	-0.545883	0.03986	0.0142212
0.03991	-0.261282	0.03991	0.0386047
0.03996	0.0799805	0.03996	0.0481873
0.04001	0.39158	0.04001	0.0444641
0.04006	0.604221	0.04006	0.029541
0.04011	0.671951	0.04011	0.00888062
0.04016	0.579062	0.04016	-0.0150146
0.04021	0.349695	0.04021	-0.0317993
0.04026	0.0269714	0.04026	-0.0421753
0.04031	-0.308743	0.04031	-0.0422363
0.04036	-0.576672	0.04036	-0.0359192
0.04041	-0.694391	0.04041	-0.0156555
0.04046	-0.631741	0.04046	0.0124512
0.04051	-0.406659	0.04051	0.0351868
0.04056	-0.0804199	0.04056	0.04953
0.04061	0.254361	0.04061	0.048584
0.04066	0.517896	0.04066	0.0352783
0.04071	0.654538	0.04071	0.0108032
0.04076	0.637976	0.04076	-0.0162048
0.04081	0.469501	0.04081	-0.0361938
0.04086	0.185449	0.04086	-0.0444031
0.04091	-0.15455	0.04091	-0.0440674
0.04096	-0.464392	0.04096	-0.0361328
0.04101	-0.656598	0.04101	-0.0155334
0.04106	-0.680219	0.04106	0.0101318
0.04111	-0.526602	0.04111	0.0341187
0.04116	-0.239996	0.04116	0.0494385
0.04121	0.0999756	0.04121	0.0492859
0.04126	0.40784	0.04126	0.0394897
0.04131	0.607187	0.04131	0.0167542
0.04136	0.660883	0.04136	-0.0126953
0.04141	0.560248	0.04141	-0.0378418
0.04146	0.327475	0.04146	-0.0504456
0.04151	0.0085968	0.04151	-0.0483093
0.04156	-0.325745	0.04156	-0.0372314
0.04161	-0.584747	0.04161	-0.0181885
0.04166	-0.690216	0.04166	0.0072937
0.04171	-0.618063	0.04171	0.03302
0.04176	-0.383807	0.04176	0.0507202
0.04181	-0.0569641	0.04181	0.053772
0.04186	0.270786	0.04186	0.0406799
0.04191	0.527673	0.04191	0.0205078
0.04196	0.652972	0.04196	-0.00863647
0.04201	0.623007	0.04201	-0.0351257
0.04206	0.447034	0.04206	-0.0513306
0.04211	0.163751	0.04211	-0.0532532
0.04216	-0.170096	0.04216	-0.0396729
0.04221	-0.472	0.04221	-0.0198059
0.04226	-0.65885	0.04226	0.00567627
0.04231	-0.674698	0.04231	0.031311
0.04236	-0.509189	0.04236	0.0516968
0.04241	-0.214673	0.04241	0.056488
0.04246	0.123239	0.04246	0.0454712
0.04251	0.419843	0.04251	0.0229797
0.04256	0.60878	0.04256	-0.0062561
0.04261	0.652505	0.04261	-0.0323792
0.04266	0.544153	0.04266	-0.0517883
0.04271	0.305118	0.04271	-0.056427
0.04276	-0.0147766	0.04276	-0.0455322
0.04281	-0.337747	0.04281	-0.0228271
0.04286	-0.585352	0.04286	0.00253296
0.04291	-0.685107	0.04291	0.0301208
0.04296	-0.605511	0.04296	0.0505676
0.04301	-0.364307	0.04301	0.0592346
0.04306	-0.0359253	0.04306	0.0490723
0.04311	0.291	0.04311	0.0270691
0.04316	0.53649	0.04316	-3.05176e-05
0.04321	0.646793	0.04321	-0.0321655
0.04326	0.608945	0.04326	-0.0534058
0.04331	0.426682	0.04331	-0.0598755
0.04336	0.141504	0.04336	-0.049469
0.04341	-0.188113	0.04341	-0.0249329
0.04346	-0.481696	0.04346	0.00100708
0.04351	-0.657834	0.04351	0.0261841
0.04356	-0.660663	0.04356	0.0487671
0.04361	-0.490979	0.04361	0.0596619
0.04366	-0.195117	0.04366	0.0541382
0.04371	0.141971	0.04371	0.0325623
0.04376	0.43223	0.04376	0.00338745
0.04381	0.611142	0.04381	-0.0285645
0.04386	0.642453	0.04386	-0.0540161
0.04391	0.525504	0.04391	-0.0620728
0.04396	0.28515	0.04396	-0.0513916
0.04401	-0.0336456	0.04401	-0.0309448
0.04406	-0.354556	0.04406	-0.00366211
0.04411	-0.5909	0.04411	0.0251465
0.04416	-0.6789	0.04416	0.0470886
0.04421	-0.586258	0.04421	0.0603943
0.04426	-0.341647	0.04426	0.0561523
0.04431	-0.0164795	0.04431	0.0375366
0.04436	0.304816	0.04436	0.00900269
0.04441	0.540115	0.04441	-0.0238037
0.04446	0.644568	0.04446	-0.0501709
0.04451	0.597025	0.04451	-0.06427
0.04456	0.409103	0.04456	-0.0581665
0.04461	0.119504	0.04461	-0.0365601
0.04466	-0.208136	0.04466	-0.00576782
0.04471	-0.492545	0.04471	0.0223083
0.04476	-0.656818	0.04476	0.0448914
0.04481	-0.648743	0.04481	0.0591125
0.04486	-0.470105	0.04486	0.0587158
0.04491	-0.171359	0.04491	0.0427856
0.04496	0.160071	0.04496	0.012207
0.04501	0.440277	0.04501	-0.0187378
0.04506	0.610373	0.04506	-0.0460205
0.04511	0.634955	0.04511	-0.063385
0.04516	0.510754	0.04516	-0.0622864
0.04521	0.263782	0.04521	-0.044281
0.04526	-0.0534485	0.04526	-0.0119019
0.04531	-0.36936	0.04531	0.0192871
0.04536	-0.597052	0.04536	0.0441895
0.04541	-0.672446	0.04541	0.0578613
0.04546	-0.569806	0.04546	0.0606384
0.04551	-0.317972	0.04551	0.0467834
0.04556	0.00631714	0.04556	0.0188904
0.04561	0.317972	0.04561	-0.0148621
0.04566	0.544592	0.04566	-0.0423889
0.04571	0.639322	0.04571	-0.0601501
0.04576	0.583237	0.04576	-0.0643311
0.04581	0.39136	0.04581	-0.0488281
0.04586	0.10047	0.04586	-0.0196838
0.04591	-0.224561	0.04591	0.0162048
0.04596	-0.503174	0.04596	0.0422974
0.04601	-0.65874	0.04601	0.0556335
0.04606	-0.636356	0.04606	0.0622559
0.04611	-0.445605	0.04611	0.0559082
0.04616	-0.146393	0.04616	0.0281372
0.04621	0.176935	0.04621	-0.0134888
0.04626	0.451263	0.04626	-0.0458679
0.04631	0.611279	0.04631	-0.0600891
0.04636	0.623831	0.04636	-0.0577393
0.04641	0.490869	0.04641	-0.0449219
0.04646	0.24549	0.04646	-0.0233765
0.04651	-0.0694611	0.04651	0.00357056
0.04656	-0.37933	0.04656	0.0359192
0.04661	-0.601199	0.04661	0.0592041
0.04666	-0.666815	0.04666	0.0673218
0.04671	-0.55415	0.04671	0.0550232
0.04676	-0.294928	0.04676	0.0288086
0.04681	0.0304596	0.04681	-0.00881958
0.04686	0.333408	0.04686	-0.0444946
0.04691	0.545773	0.04691	-0.0651855
0.04696	0.63317	0.04696	-0.0630188
0.04701	0.569202	0.04701	-0.0451355
0.04706	0.375787	0.04706	-0.0209045
0.04711	0.0798706	0.04711	0.00933838
0.04716	-0.247083	0.04716	0.0335693
0.04721	-0.515698	0.04721	0.0598755
0.04726	-0.649841	0.04726	0.0651855
0.04731	-0.617981	0.04731	0.0564575
0.04736	-0.427698	0.04736	0.0258484
0.04741	-0.128485	0.04741	-0.00888062
0.04746	0.191849	0.04746	-0.0380554
0.04751	0.459613	0.04751	-0.0645142
0.04756	0.612186	0.04756	-0.0678406
0.04761	0.615894	0.04761	-0.0558167
0.04766	0.476587	0.04766	-0.0207825
0.04771	0.219781	0.04771	0.0133667
0.04776	-0.0963776	0.04776	0.0419922
0.04781	-0.398254	0.04781	0.0585938
0.04786	-0.598947	0.04786	0.0614929
0.04791	-0.654675	0.04791	0.0528259
0.04796	-0.532809	0.04796	0.0270081
0.04801	-0.276581	0.04801	-0.00549316
0.04806	0.0431488	0.04806	-0.0414429
0.04811	0.343625	0.04811	-0.0669861
0.04816	0.557446	0.04816	-0.0706787
0.04821	0.626907	0.04821	-0.0546265
0.04826	0.556265	0.04826	-0.0241089
0.04831	0.350162	0.04831	0.0117798
0.04836	0.0556183	0.04836	0.0436096
0.04841	-0.263315	0.04841	0.0621643
0.04846	-0.519296	0.04846	0.0662537
0.04851	-0.646793	0.04851	0.0535889
0.04856	-0.605099	0.04856	0.0267029
0.04861	-0.405807	0.04861	-0.00656128
0.04866	-0.109149	0.04866	-0.0406189
0.04871	0.211954	0.04871	-0.0647888
0.04876	0.467661	0.04876	-0.0730286
0.04881	0.610236	0.04881	-0.0588379
0.04886	0.605237	0.04886	-0.0249023
0.04891	0.457361	0.04891	0.0110779
0.04896	0.200198	0.04896	0.0463867
0.04901	-0.114835	0.04901	0.0650024
0.04906	-0.409818	0.04906	0.0663147
0.04911	-0.606418	0.04911	0.0537415
0.04916	-0.645749	0.04916	0.0300903
0.04921	-0.512375	0.04921	-0.00622559
0.04926	-0.253647	0.04926	-0.0405273
0.04931	0.0669342	0.04931	-0.066925
0.04936	0.356754	0.04936	-0.0744629
0.04941	0.557913	0.04941	-0.0614929
0.04946	0.620233	0.04946	-0.0306091
0.04951	0.539017	0.04951	0.0100708
0.04956	0.334341	0.04956	0.048584
0.04961	0.0356506	0.04961	0.070343
0.04966	-0.27713	0.04966	0.0700684
0.04971	-0.530228	0.04971	0.0545654
0.04976	-0.647095	0.04976	0.0285034
0.04981	-0.592905	0.04981	-0.00543213
0.04986	-0.384796	0.04986	-0.0394287
0.04991	-0.0833588	0.04991	-0.0666199
0.04996	0.228131	0.04996	-0.0776672
0.05001	0.477301	0.05001	-0.0660706
0.05006	0.604276	0.05006	-0.0346985
0.05011	0.591888	0.05011	0.00680542
0.05016	0.43992	0.05016	0.0474854
0.05021	0.182401	0.05021	0.0751953
0.05026	-0.130435	0.05026	0.0775757
0.05031	-0.421573	0.05031	0.0588074
0.05036	-0.610345	0.05036	0.0272217
0.05041	-0.638004	0.05041	-0.00662231
0.05046	-0.496115	0.05046	-0.0393372
0.05051	-0.228296	0.05051	-0.0633545
0.05056	0.0859406	0.05056	-0.0777588
0.05061	0.373151	0.05061	-0.0697021
0.05066	0.558765	0.05066	-0.0405884
0.05071	0.611829	0.05071	0.00250244
0.05076	0.523553	0.05076	0.0464783
0.05081	0.311572	0.05081	0.0748901
0.05086	0.0174133	0.05086	0.083252
0.05091	-0.290479	0.05091	0.0650635
0.05096	-0.535858	0.05096	0.0332336
0.05101	-0.642041	0.05101	-0.00509644
0.05106	-0.579337	0.05106	-0.0404663
0.05111	-0.365295	0.05111	-0.0683289
0.05116	-0.0632812	0.05116	-0.0782471
0.05121	0.246945	0.05121	-0.0709839
0.05126	0.48447	0.05126	-0.0430908
0.05131	0.601886	0.05131	-0.00405884
0.05136	0.578787	0.05136	0.0406189
0.05141	0.420502	0.05141	0.0759277
0.05146	0.161636	0.05146	0.0874634
0.05151	-0.148343	0.05151	0.0748291
0.05156	-0.430829	0.05156	0.0401611
0.05161	-0.608395	0.05161	-0.00250244
0.05166	-0.627869	0.05166	-0.0430298
0.05171	-0.480899	0.05171	-0.072052
0.05176	-0.210059	0.05176	-0.0813293
0.05181	0.105881	0.05181	-0.0728455
0.05186	0.383176	0.05186	-0.0464478
0.05191	0.560605	0.05191	-0.00927734
0.05196	0.604797	0.05196	0.0372009
0.05201	0.508502	0.05201	0.0741577
0.05206	0.290863	0.05206	0.0890503
0.05211	-0.00310364	0.05211	0.0800781
0.05216	-0.306024	0.05216	0.0484619
0.05221	-0.538385	0.05221	0.00354004
0.05226	-0.63674	0.05226	-0.0406494
0.05231	-0.564972	0.05231	-0.0745239
0.05236	-0.344971	0.05236	-0.0859375
0.05241	-0.045401	0.05241	-0.0778809
0.05246	0.25914	0.05246	-0.0516663
0.05251	0.489661	0.05251	-0.0115967
0.05256	0.601501	0.05256	0.0340881
0.05261	0.568515	0.05261	0.0718689
0.05266	0.402759	0.05266	0.0891418
0.05271	0.138675	0.05271	0.0841675
0.05276	-0.16713	0.05276	0.0563354
0.05281	-0.44003	0.05281	0.0123901
0.05286	-0.606775	0.05286	-0.0367432
0.05291	-0.615262	0.05291	-0.0735474
0.05296	-0.459943	0.05296	-0.089386
0.05301	-0.190475	0.05301	-0.0836487
0.05306	0.120026	0.05306	-0.0565796
0.05311	0.390756	0.05311	-0.0162048
0.05316	0.563269	0.05316	0.0305176
0.05321	0.597546	0.05321	0.0679626
0.05326	0.494742	0.05326	0.0919495
0.05331	0.274246	0.05331	0.0906677
0.05336	-0.0236755	0.05336	0.0623169
0.05341	-0.321185	0.05341	0.0176086
0.05346	-0.54418	0.05346	-0.0315857
0.05351	-0.62861	0.05351	-0.0698853
0.05356	-0.546817	0.05356	-0.0913086
0.05361	-0.324783	0.05361	-0.0887756
0.05366	-0.0269165	0.05366	-0.0631714
0.05371	0.272351	0.05371	-0.0221863
0.05376	0.494165	0.05376	0.0245361
0.05381	0.593756	0.05381	0.0636902
0.05386	0.557172	0.05386	0.0916748
0.05391	0.388861	0.05391	0.0943909
0.05396	0.121124	0.05396	0.0701294
0.05401	-0.184323	0.05401	0.0255432
0.05406	-0.451346	0.05406	-0.0258179
0.05411	-0.606528	0.05411	-0.0671692
0.05416	-0.601501	0.05416	-0.0905457
0.05421	-0.441843	0.05421	-0.0927124
0.05426	-0.170508	0.05426	-0.0688477
0.05431	0.137219	0.05431	-0.028717
0.05436	0.400012	0.05436	0.0186768
0.05441	0.561237	0.05441	0.060791
0.05446	0.589334	0.05446	0.0899048
0.05451	0.479581	0.05451	0.0975952
0.05456	0.255515	0.05456	0.0769653
0.05461	-0.039386	0.05461	0.0345459
0.05466	-0.333463	0.05466	-0.0178833
0.05471	-0.550223	0.05471	-0.0656128
0.05476	-0.622485	0.05476	-0.0918884
0.05481	-0.532288	0.05481	-0.0943604
0.05486	-0.304404	0.05486	-0.0736389
0.05491	-0.00774536	0.05491	-0.0358887
0.05496	0.284079	0.05496	0.0107422
0.05501	0.498889	0.05501	0.056366
0.05506	0.591339	0.05506	0.0882874
0.05511	0.545389	0.05511	0.0990295
0.05516	0.371255	0.05516	0.0826111
0.05521	0.1022	0.05521	0.0426941
0.05526	-0.198715	0.05526	-0.00796509
0.05531	-0.459531	0.05531	-0.0603943
0.05536	-0.605209	0.05536	-0.0912781
0.05541	-0.593207	0.05541	-0.0989685
0.05546	-0.4255	0.05546	-0.0809937
0.05551	-0.150787	0.05551	-0.0411682
0.05556	0.153781	0.05556	0.00616455
0.05561	0.409818	0.05561	0.0511475
0.05566	0.562198	0.05566	0.0840149
0.05571	0.579584	0.05571	0.0963745
0.05576	0.463953	0.05576	0.0854492
0.05581	0.237003	0.05581	0.0518799
0.05586	-0.0555634	0.05586	0.00183105
0.05591	-0.343323	0.05591	-0.0488892
0.05596	-0.550497	0.05596	-0.0887146
0.05601	-0.615948	0.05601	-0.100159
0.05606	-0.51861	0.05606	-0.0855713
0.05611	-0.286359	0.05611	-0.0460815
0.05616	0.0137054	0.05616	0.00247192
0.05621	0.300009	0.05621	0.0482178
0.05626	0.507211	0.05626	0.082428
0.05631	0.586533	0.05631	0.0953674
0.05636	0.530173	0.05636	0.0897217
0.05641	0.350684	0.05641	0.0534363
0.05646	0.0841278	0.05646	0.00119019
0.05651	-0.21102	0.05651	-0.0513306
0.05656	-0.465738	0.05656	-0.0844421
0.05661	-0.607159	0.05661	-0.0950317
0.05666	-0.587027	0.05666	-0.0829163
0.05671	-0.401935	0.05671	-0.0522766
0.05676	-0.12225	0.05676	-0.00302124
0.05681	0.17677	0.05681	0.0465088
0.05686	0.414899	0.05686	0.0862427
0.05691	0.555551	0.05691	0.0977783
0.05696	0.571921	0.05696	0.0845642
0.05701	0.44393	0.05701	0.0509033
0.05706	0.225494	0.05706	0.00289917
0.05711	-0.0833862	0.05711	-0.046051
0.05716	-0.360571	0.05716	-0.085022
0.05721	-0.560165	0.05721	-0.101959
0.05726	-0.607407	0.05726	-0.0865479
0.05731	-0.497159	0.05731	-0.0488892
0.05736	-0.262106	0.05736	0.00128174
0.05741	0.0349915	0.05741	0.04776
0.05746	0.308963	0.05746	0.0840454
0.05751	0.508832	0.05751	0.0974731
0.05756	0.579034	0.05756	0.0830383
0.05761	0.519901	0.05761	0.0494995
0.05766	0.334396	0.05766	0.00570679
0.05771	0.0599579	0.05771	-0.0409241
0.05776	-0.234998	0.05776	-0.0863647
0.05781	-0.481586	0.05781	-0.108337
0.05786	-0.593756	0.05786	-0.0928955
0.05791	-0.56478	0.05791	-0.0494385
0.05796	-0.382187	0.05796	0.00335693
0.05801	-0.110248	0.05801	0.0513916
0.05806	0.187482	0.05806	0.0851746
0.05811	0.430966	0.05811	0.0978088
0.05816	0.562857	0.05816	0.0857849
0.05821	0.560907	0.05821	0.051178
0.05826	0.432477	0.05826	0.00436401
0.05831	0.193085	0.05831	-0.0426331
0.05836	-0.100305	0.05836	-0.0832825
0.05841	-0.37587	0.05841	-0.102722
0.05846	-0.557034	0.05846	-0.0984497
0.05851	-0.594333	0.05851	-0.0607605
0.05856	-0.476285	0.05856	-0.00198364
0.05861	-0.241974	0.05861	0.0568848
0.05866	0.0472687	0.05866	0.0926819
0.05871	0.320306	0.05871	0.102264
0.05876	0.516138	0.05876	0.0888062
0.05881	0.580408	0.05881	0.0492249
0.05886	0.506497	0.05886	0.00195312
0.05891	0.310172	0.05891	-0.0436707
0.05896	0.0351562	0.05896	-0.0791321
0.05901	-0.252109	0.05901	-0.102509
0.05906	-0.485074	0.05906	-0.0999451
0.05911	-0.591174	0.05911	-0.0667419
0.05916	-0.547586	0.05916	-0.00698853
0.05921	-0.359335	0.05921	0.0546875
0.05926	-0.0912689	0.05926	0.0948181
0.05931	0.200446	0.05931	0.108917
0.05936	0.435773	0.05936	0.0955505
0.05941	0.562912	0.05941	0.0562439
0.05946	0.555634	0.05946	0.0027771
0.05951	0.412537	0.05951	-0.0494385
0.05956	0.170041	0.05956	-0.0852051
0.05961	-0.122305	0.05961	-0.102295
0.05966	-0.386719	0.05966	-0.096283
0.05971	-0.556018	0.05971	-0.0686035
0.05976	-0.583099	0.05976	-0.0148621
0.05981	-0.457004	0.05981	0.0469055
0.05986	-0.224094	0.05986	0.0955505
0.05991	0.0683075	0.05991	0.114471
0.05996	0.334232	0.05996	0.103088
0.06001	0.517209	0.06001	0.0637512
0.06006	0.571344	0.06006	0.00704956
0.06011	0.489661	0.06011	-0.0498352
0.06016	0.292703	0.06016	-0.0909424
0.06021	0.020105	0.06021	-0.106537
0.06026	-0.267352	0.06026	-0.0976868
0.06031	-0.491309	0.06031	-0.0682373
0.06036	-0.589279	0.06036	-0.0184631
0.06041	-0.530667	0.06041	0.0404053
0.06046	-0.339944	0.06046	0.0929565
0.06051	-0.0680054	0.06051	0.116516
0.06056	0.214948	0.06056	0.109222
0.06061	0.442831	0.06061	0.0718689
0.06066	0.557419	0.06066	0.0141602
0.06071	0.54039	0.06071	-0.0481567
0.06076	0.392816	0.06076	-0.0932922
0.06081	0.15238	0.06081	-0.113678
0.06086	-0.131918	0.06086	-0.105225
0.06091	-0.394382	0.06091	-0.0712891
0.06096	-0.56011	0.06096	-0.0212097
0.06101	-0.57821	0.06101	0.0390625
0.06106	-0.443188	0.06106	0.0893555
0.06111	-0.195886	0.06111	0.118835
0.06116	0.0906647	0.06116	0.11499
0.06121	0.344147	0.06121	0.0802612
0.06126	0.514819	0.06126	0.0220032
0.06131	0.560797	0.06131	-0.0426636
0.06136	0.472467	0.06136	-0.0947266
0.06141	0.273422	0.06141	-0.119141
0.06146	0.00189514	0.06146	-0.111725
0.06151	-0.275867	0.06151	-0.077301
0.06156	-0.491968	0.06156	-0.0255432
0.06161	-0.584033	0.06161	0.0355225
0.06166	-0.525833	0.06166	0.0879211
0.06171	-0.323959	0.06171	0.118805
0.06176	-0.0440826	0.06176	0.118408
0.06181	0.234723	0.06181	0.0867615
0.06186	0.448874	0.06186	0.0307922
0.06191	0.550937	0.06191	-0.0339966
0.06196	0.52446	0.06196	-0.0912476
0.06201	0.375623	0.06201	-0.12381
0.06206	0.133484	0.06206	-0.120209
0.06211	-0.148178	0.06211	-0.0859375
0.06216	-0.399518	0.06216	-0.0309448
0.06221	-0.554865	0.06221	0.0312195
0.06226	-0.569312	0.06226	0.0843811
0.06231	-0.43028	0.06231	0.118683
0.06236	-0.180807	0.06236	0.12558
0.06241	0.107941	0.06241	0.0954285
0.06246	0.358923	0.06246	0.0388184
0.06251	0.516193	0.06251	-0.0281372
0.06256	0.55014	0.06256	-0.0889587
0.06261	0.454037	0.06261	-0.124786
0.06266	0.254059	0.06266	-0.126129
0.06271	-0.0149139	0.06271	-0.093811
0.06276	-0.28688	0.06276	-0.0395813
0.06281	-0.495099	0.06281	0.0240479
0.06286	-0.577112	0.06286	0.0819397
0.06291	-0.509903	0.06291	0.119385
0.06296	-0.306326	0.06296	0.127869
0.06301	-0.0299377	0.06301	0.101593
0.06306	0.247055	0.06306	0.04953
0.06311	0.455026	0.06311	-0.0185242
0.06316	0.548795	0.06316	-0.0826721
0.06321	0.513336	0.06321	-0.126099
0.06326	0.357358	0.06326	-0.13208
0.06331	0.113681	0.06331	-0.101898
0.06336	-0.164355	0.06336	-0.0485535
0.06341	-0.405698	0.06341	0.0174255
0.06346	-0.551294	0.06346	0.0769653
0.06351	-0.556952	0.06351	0.11795
0.06356	-0.411877	0.06356	0.131104
0.06361	-0.163669	0.06361	0.110413
0.06366	0.119778	0.06366	0.0580139
0.06371	0.36601	0.06371	-0.00952148
0.06376	0.514682	0.06376	-0.0768738
0.06381	0.543686	0.06381	-0.124115
0.06386	0.443738	0.06386	-0.136749
0.06391	0.235437	0.06391	-0.112152
0.06396	-0.0324097	0.06396	-0.0574036
0.06401	-0.30097	0.06401	0.00973511
0.06406	-0.497736	0.06406	0.0721436
0.06411	-0.566977	0.06411	0.116699
0.06416	-0.492517	0.06416	0.131958
0.06421	-0.287457	0.06421	0.117218
0.06426	-0.0138702	0.06426	0.0675049
0.06431	0.254855	0.06431	-0.000701904
0.06436	0.456592	0.06436	-0.067749
0.06441	0.544153	0.06441	-0.118195
0.06446	0.503558	0.06446	-0.138428
0.06451	0.344037	0.06451	-0.120026
0.06456	0.0993164	0.06456	-0.0681152
0.06461	-0.178693	0.06461	-0.000183105
0.06466	-0.416492	0.06466	0.0665283
0.06471	-0.550031	0.06471	0.113892
0.06476	-0.542889	0.06476	0.133698
0.06481	-0.393311	0.06481	0.120148
0.06486	-0.145239	0.06486	0.0769958
0.06491	0.131287	0.06491	0.0100098
0.06496	0.369965	0.06496	-0.0590515
0.06501	0.515012	0.06501	-0.113007
0.06506	0.534677	0.06506	-0.140228
0.06511	0.430719	0.06511	-0.125977
0.06516	0.223517	0.06516	-0.077179
0.06521	-0.0457581	0.06521	-0.00967407
0.06526	-0.313275	0.06526	0.0559387
0.06531	-0.503146	0.06531	0.108704
0.06536	-0.56239	0.06536	0.134583
0.06541	-0.477603	0.06541	0.124451
0.06546	-0.269357	0.06546	0.0838928
0.06551	0.00258179	0.06551	0.0213928
0.06556	0.265704	0.06556	-0.0491028
0.06561	0.457581	0.06561	-0.107208
0.06566	0.538962	0.06566	-0.136993
0.06571	0.492462	0.06571	-0.131256
0.06576	0.331403	0.06576	-0.089325
0.06581	0.0862152	0.06581	-0.0175171
0.06586	-0.188333	0.06586	0.0549927
0.06591	-0.422726	0.06591	0.108521
0.06596	-0.555606	0.06596	0.127014
0.06601	-0.541571	0.06601	0.122681
0.06606	-0.377216	0.06606	0.0901184
0.06611	-0.122168	0.06611	0.0315857
0.06616	0.154221	0.06616	-0.0393372
0.06621	0.380072	0.06621	-0.100769
0.06626	0.510535	0.06626	-0.137512
0.06631	0.524213	0.06631	-0.13028
0.06636	0.418552	0.06636	-0.0925598
0.06641	0.212366	0.06641	-0.0253601
0.06646	-0.0621002	0.06646	0.0455627
0.06651	-0.328903	0.06651	0.103058
0.06656	-0.509464	0.06656	0.132202
0.06661	-0.559671	0.06661	0.126831
0.06666	-0.459366	0.06666	0.0881958
0.06671	-0.24895	0.06671	0.0310059
0.06676	0.0192261	0.06676	-0.0417175
0.06681	0.278421	0.06681	-0.0957642
0.06686	0.466479	0.06686	-0.134338
0.06691	0.538962	0.06691	-0.131348
0.06696	0.480157	0.06696	-0.0909119
0.06701	0.312314	0.06701	-0.0309448
0.06706	0.0586395	0.06706	0.0447388
0.06711	-0.211432	0.06711	0.10144
0.06716	-0.431104	0.06716	0.135498
0.06721	-0.546405	0.06721	0.128601
0.06726	-0.52067	0.06726	0.0914001
0.06731	-0.362384	0.06731	0.0272522
0.06736	-0.111868	0.06736	-0.0406494
0.06741	0.162515	0.06741	-0.100067
0.06746	0.394025	0.06746	-0.135071
0.06751	0.517923	0.06751	-0.132202
0.06756	0.520422	0.06756	-0.0951843
0.06761	0.400397	0.06761	-0.031311
0.06766	0.180478	0.06766	0.039978
0.06771	-0.0884674	0.06771	0.101532
0.06776	-0.336264	0.06776	0.135773
0.06781	-0.508859	0.06781	0.134949
0.06786	-0.544235	0.06786	0.0941772
0.06791	-0.446896	0.06791	0.0283508
0.06796	-0.231949	0.06796	-0.0417175
0.06801	0.0360352	0.06801	-0.100525
0.06806	0.292566	0.06806	-0.136902
0.06811	0.471011	0.06811	-0.135193
0.06816	0.535336	0.06816	-0.0971375
0.06821	0.468237	0.06821	-0.0317078
0.06826	0.289957	0.06826	0.0400085
0.06831	0.0377655	0.06831	0.0997925
0.06836	-0.226758	0.06836	0.136658
0.06841	-0.439536	0.06841	0.137726
0.06846	-0.543549	0.06846	0.102875
0.06851	-0.504602	0.06851	0.0339661
0.06856	-0.339066	0.06856	-0.040802
0.06861	-0.0901703	0.06861	-0.105133
0.06866	0.177264	0.06866	-0.140381
0.06871	0.395782	0.06871	-0.138824
0.06876	0.515808	0.06876	-0.100464
0.06881	0.513336	0.06881	-0.0348816
0.06886	0.384274	0.06886	0.0403748
0.06891	0.163339	0.06891	0.102692
0.06896	-0.107007	0.06896	0.138092
0.06901	-0.350848	0.06901	0.138519
0.06906	-0.511276	0.06906	0.104889
0.06911	-0.535007	0.06911	0.0436096
0.06916	-0.425116	0.06916	-0.0354614
0.06921	-0.211707	0.06921	-0.105438
0.06926	0.0567444	0.06926	-0.147003
0.06931	0.300888	0.06931	-0.146729
0.06936	0.46994	0.06936	-0.105835
0.06941	0.524844	0.06941	-0.0390625
0.06946	0.455356	0.06946	0.0387573
0.06951	0.273834	0.06951	0.10318
0.06956	0.0239777	0.06956	0.143707
0.06961	-0.239008	0.06961	0.144135
0.06966	-0.450714	0.06966	0.107239
0.06971	-0.539813	0.06971	0.0458374
0.06976	-0.493506	0.06976	-0.0314026
0.06981	-0.315747	0.06981	-0.100525
0.06986	-0.0659454	0.06986	-0.147552
0.06991	0.192618	0.06991	-0.153717
0.06996	0.400067	0.06996	-0.115845
0.07001	0.510672	0.07001	-0.0466003
0.07006	0.498203	0.07006	0.0349426
0.07011	0.366257	0.07011	0.105774
0.07016	0.145377	0.07016	0.14682
0.07021	-0.114505	0.07021	0.151428
0.07026	-0.357468	0.07026	0.114685
0.07031	-0.511743	0.07031	0.0492249
0.07036	-0.5327	0.07036	-0.0281677
0.07041	-0.409653	0.07041	-0.0978088
0.07046	-0.186658	0.07046	-0.144226
0.07051	0.0766296	0.07051	-0.158386
0.07056	0.310666	0.07056	-0.125824
0.07061	0.470352	0.07061	-0.0575562
0.07066	0.515121	0.07066	0.0289001
0.07071	0.438437	0.07071	0.105316
0.07076	0.254938	0.07076	0.151642
0.07081	0.00766296	0.07081	0.158264
0.07086	-0.248428	0.07086	0.123718
0.07091	-0.449725	0.07091	0.053833
0.07096	-0.535583	0.07096	-0.0246887
0.07101	-0.482986	0.07101	-0.0978394
0.07106	-0.29968	0.07106	-0.144958
0.07111	-0.0484772	0.07111	-0.159637
0.07116	0.208054	0.07116	-0.133789
0.07121	0.406989	0.07121	-0.0677795
0.07126	0.50441	0.07126	0.0170288
0.07131	0.483206	0.07131	0.0993652
0.07136	0.349036	0.07136	0.154724
0.07141	0.128293	0.07141	0.167542
0.07146	-0.130957	0.07146	0.133362
0.07151	-0.362137	0.07151	0.0642395
0.07156	-0.507376	0.07156	-0.0194092
0.07161	-0.519791	0.07161	-0.0957031
0.07166	-0.398392	0.07166	-0.149811
0.07171	-0.175067	0.07171	-0.1651
0.07176	0.0899231	0.07176	-0.13797
0.07181	0.322778	0.07181	-0.0760803
0.07186	0.469858	0.07186	0.00604248
0.07191	0.50592	0.07191	0.0913391
0.07196	0.421545	0.07196	0.153412
0.07201	0.235684	0.07201	0.172424
0.07206	-0.00741577	0.07206	0.146332
0.07211	-0.259689	0.07211	0.077179
0.07216	-0.449258	0.07216	-0.0116272
0.07221	-0.526355	0.07221	-0.0932312
0.07226	-0.465298	0.07226	-0.14975
0.07231	-0.286002	0.07231	-0.167816
0.07236	-0.0368042	0.07236	-0.144897
0.07241	0.216293	0.07241	-0.0855408
0.07246	0.410092	0.07246	-0.00219727
0.07251	0.501526	0.07251	0.0830994
0.07256	0.473401	0.07256	0.148743
0.07261	0.331979	0.07261	0.17572
0.07266	0.109918	0.07266	0.15506
0.07271	-0.144525	0.07271	0.0925903
0.07276	-0.366449	0.07276	0.00231934
0.07281	-0.503394	0.07281	-0.0878601
0.07286	-0.506332	0.07286	-0.152313
0.07291	-0.380759	0.07291	-0.174805
0.07296	-0.158313	0.07296	-0.15155
0.07301	0.100333	0.07301	-0.0927429
0.07306	0.324756	0.07306	-0.012207
0.07311	0.46799	0.07311	0.072998
0.07316	0.498422	0.07316	0.14386
0.07321	0.410861	0.07321	0.178894
0.07326	0.222281	0.07326	0.16391
0.07331	-0.022879	0.07331	0.104431
0.07336	-0.26922	0.07336	0.015686
0.07341	-0.451373	0.07341	-0.078186
0.07346	-0.517374	0.07346	-0.148529
0.07351	-0.451208	0.07351	-0.178955
0.07356	-0.270401	0.07356	-0.162598
0.07361	-0.0232361	0.07361	-0.104645
0.07366	0.222528	0.07366	-0.0228271
0.07371	0.408774	0.07371	0.0658569
0.07376	0.495813	0.07376	0.13736
0.07381	0.463925	0.07381	0.17749
0.07386	0.321597	0.07386	0.171112
0.07391	0.0971741	0.07391	0.116455
0.07396	-0.154935	0.07396	0.0307922
0.07401	-0.374634	0.07401	-0.0659485
0.07406	-0.498807	0.07406	-0.142487
0.07411	-0.496307	0.07411	-0.180603
0.07416	-0.363867	0.07416	-0.169739
0.07421	-0.143042	0.07421	-0.115631
0.07426	0.109094	0.07426	-0.0336304
0.07431	0.329095	0.07431	0.0570679
0.07436	0.466122	0.07436	0.131805
0.07441	0.489633	0.07441	0.174774
0.07446	0.398474	0.07446	0.174286
0.07451	0.211157	0.07451	0.12793
0.07456	-0.0318878	0.07456	0.0467224
0.07461	-0.275729	0.07461	-0.0514221
0.07466	-0.452802	0.07466	-0.136353
0.07471	-0.513638	0.07471	-0.181885
0.07476	-0.439865	0.07476	-0.176941
0.07481	-0.254388	0.07481	-0.126526
0.07486	-0.00944824	0.07486	-0.0442505
0.07491	0.231509	0.07491	0.0455017
0.07496	0.411246	0.07496	0.124634
0.07501	0.489578	0.07501	0.171722
0.07506	0.452499	0.07506	0.17688
0.07511	0.309732	0.07511	0.138489
0.07516	0.0877258	0.07516	0.0592651
0.07521	-0.16084	0.07521	-0.0359802
0.07526	-0.377298	0.07526	-0.125061
0.07531	-0.498422	0.07531	-0.178223
0.07536	-0.489798	0.07536	-0.182404
0.07541	-0.352194	0.07541	-0.136078
0.07546	-0.127963	0.07546	-0.0567322
0.07551	0.121317	0.07551	0.0344849
0.07556	0.335028	0.07556	0.114319
0.07561	0.464557	0.07561	0.169281
0.07566	0.483069	0.07566	0.180847
0.07571	0.387405	0.07571	0.146576
0.07576	0.203494	0.07576	0.0752869
0.07581	-0.0391937	0.07581	-0.0224915
0.07586	-0.277322	0.07586	-0.114563
0.07591	-0.456564	0.07591	-0.177979
0.07596	-0.514984	0.07596	-0.18689
0.07601	-0.43396	0.07601	-0.149384
0.07606	-0.23876	0.07606	-0.0695496
0.07611	0.0115631	0.07611	0.0335999
0.07616	0.242743	0.07616	0.122223
0.07621	0.407785	0.07621	0.169952
0.07626	0.481448	0.07626	0.16925
0.07631	0.448819	0.07631	0.136475
0.07636	0.307095	0.07636	0.0758972
0.07641	0.0795135	0.07641	-0.00915527
0.07646	-0.186218	0.07646	-0.101593
0.07651	-0.399133	0.07651	-0.17569
0.07656	-0.500098	0.07656	-0.195862
0.07661	-0.477658	0.07661	-0.158844
0.07666	-0.324811	0.07666	-0.0710754
0.07671	-0.114999	0.07671	0.0332947
0.07676	0.132248	0.07676	0.122131
0.07681	0.3375	0.07681	0.168762
0.07686	0.468018	0.07686	0.17514
0.07691	0.480844	0.07691	0.141418
0.07696	0.378534	0.07696	0.0752258
0.07701	0.182016	0.07701	-0.012207
0.07706	-0.0685822	0.07706	-0.104156
0.07711	-0.302042	0.07711	-0.173004
0.07716	-0.462579	0.07716	-0.194641
0.07721	-0.49801	0.07721	-0.156189
0.07726	-0.411191	0.07726	-0.0746155
0.07731	-0.218655	0.07731	0.0252075
0.07736	0.0209839	0.07736	0.116394
0.07741	0.253235	0.07741	0.174316
0.07746	0.42421	0.07746	0.183228
0.07751	0.484991	0.07751	0.14621
0.07756	0.43418	0.07756	0.0741882
0.07761	0.276004	0.07761	-0.0140686
0.07766	0.0480103	0.07766	-0.105927
0.07771	-0.19509	0.07771	-0.173065
0.07776	-0.39548	0.07776	-0.193207
0.07781	-0.493781	0.07781	-0.159729
0.07786	-0.462689	0.07786	-0.0805664
0.07791	-0.318137	0.07791	0.0205688
0.07796	-0.0922852	0.07796	0.115295
0.07801	0.151996	0.07801	0.177246
0.07806	0.355353	0.07806	0.187775
0.07811	0.470984	0.07811	0.151611
0.07816	0.470435	0.07816	0.0803223
0.07821	0.354666	0.07821	-0.011322
0.07826	0.151913	0.07826	-0.103638
0.07831	-0.0889893	0.07831	-0.173859
0.07836	-0.304074	0.07836	-0.19751
0.07841	-0.45206	0.07841	-0.165466
0.07846	-0.486914	0.07846	-0.0855408
0.07851	-0.402539	0.07851	0.0181274
0.07856	-0.204153	0.07856	0.114655
0.07861	0.0411987	0.07861	0.176208
0.07866	0.270895	0.07866	0.190918
0.07871	0.430801	0.07871	0.160309
0.07876	0.479416	0.07876	0.0868225
0.07881	0.415063	0.07881	-0.0090332
0.07886	0.247467	0.07886	-0.105194
0.07891	0.0268616	0.07891	-0.173035
0.07896	-0.208328	0.07896	-0.197662
0.07901	-0.393091	0.07901	-0.171234
0.07906	-0.481311	0.07906	-0.0966187
0.07911	-0.451758	0.07911	0.00869751
0.07916	-0.300558	0.07916	0.1138
0.07921	-0.0764099	0.07921	0.181763
0.07926	0.169656	0.07926	0.200714
0.07931	0.366422	0.07931	0.166809
0.07936	0.469638	0.07936	0.0922852
0.07941	0.455576	0.07941	-0.00427246
0.07946	0.329288	0.07946	-0.102386
0.07951	0.132083	0.07951	-0.17514
0.07956	-0.10275	0.07956	-0.203949
0.07961	-0.312589	0.07961	-0.177246
0.07966	-0.449643	0.07966	-0.102386
0.07971	-0.477713	0.07971	0.000549316
0.07976	-0.379495	0.07976	0.10434
0.07981	-0.181961	0.07981	0.181793
0.07986	0.057074	0.07986	0.209808
0.07991	0.27919	0.07991	0.177094
0.07996	0.429318	0.07996	0.10202
0.08001	0.472522	0.08001	3.05176e-05
0.08006	0.396057	0.08006	-0.099762
0.08011	0.230328	0.08011	-0.178131
0.08016	0.00612488	0.08016	-0.207977
0.08021	-0.218875	0.08021	-0.183014
0.08026	-0.39408	0.08026	-0.109222
0.08031	-0.475049	0.08031	-0.00939941
0.08036	-0.436349	0.08036	0.0977173
0.08041	-0.279932	0.08041	0.178467
0.08046	-0.0520752	0.08046	0.213043
0.08051	0.182867	0.08051	0.190826
0.08056	0.365433	0.08056	0.11673
0.08061	0.457443	0.08061	0.0102844
0.08066	0.438245	0.08066	-0.0993958
0.08071	0.31907	0.08071	-0.178406
0.08076	0.117773	0.08076	-0.212067
0.08081	-0.114313	0.08081	-0.189758
0.08086	-0.321844	0.08086	-0.120514
0.08091	-0.44967	0.08091	-0.0169678
0.08096	-0.464941	0.08096	0.0926819
0.08101	-0.358154	0.08101	0.176605
0.08106	-0.159824	0.08106	0.215515
0.08111	0.0744598	0.08111	0.19931
0.08116	0.285617	0.08116	0.128143
0.08121	0.421545	0.08121	0.0225525
0.08126	0.452554	0.08126	-0.0907593
0.08131	0.381143	0.08131	-0.178375
0.08136	0.22066	0.08136	-0.218018
0.08141	-0.0022522	0.08141	-0.201447
0.08146	-0.227747	0.08146	-0.131287
0.08151	-0.399353	0.08151	-0.0260315
0.08156	-0.473209	0.08156	0.0834351
0.08161	-0.41781	0.08161	0.172394
0.08166	-0.257135	0.08166	0.218994
0.08171	-0.0341675	0.08171	0.20697
0.08176	0.189954	0.08176	0.139282
0.08181	0.362384	0.08181	0.0353088
0.08186	0.446265	0.08186	-0.0792847
0.08191	0.423331	0.08191	-0.174683
0.08196	0.300449	0.08196	-0.223175
0.08201	0.105853	0.08201	-0.210083
0.08206	-0.117664	0.08206	-0.142273
0.08211	-0.323904	0.08211	-0.0397034
0.08216	-0.448792	0.08216	0.0742493
0.08221	-0.458075	0.08221	0.168213
0.08226	-0.342993	0.08226	0.219635
0.08231	-0.140433	0.08231	0.21582
0.08236	0.0898956	0.08236	0.153473
0.08241	0.286908	0.08241	0.0482483
0.08246	0.412701	0.08246	-0.0696411
0.08251	0.439124	0.08251	-0.170715
0.08256	0.368317	0.08256	-0.222504
0.08261	0.207065	0.08261	-0.216522
0.08266	-0.0118378	0.08266	-0.155579
0.08271	-0.231702	0.08271	-0.0541077
0.08276	-0.398776	0.08276	0.0603638
0.08281	-0.464529	0.08281	0.159485
0.08286	-0.404956	0.08286	0.220581
0.08291	-0.242029	0.08291	0.22522
0.08296	-0.0216431	0.08296	0.166595
0.08301	0.196545	0.08301	0.0632324
0.08306	0.360983	0.08306	-0.0565491
0.08311	0.436707	0.08311	-0.162903
0.08316	0.410944	0.08316	-0.224213
0.08321	0.2896	0.08321	-0.224457
0.08326	0.0944275	0.08326	-0.168182
0.08331	-0.12876	0.08331	-0.0682678
0.08336	-0.326129	0.08336	0.0499573
0.08341	-0.438354	0.08341	0.154144
0.08346	-0.441376	0.08346	0.217621
0.08351	-0.329837	0.08351	0.226135
0.08356	-0.131836	0.08356	0.177948
0.08361	0.0921478	0.08361	0.0814209
0.08366	0.289023	0.08366	-0.0394592
0.08371	0.411438	0.08371	-0.152008
0.08376	0.432999	0.08376	-0.225006
0.08381	0.355463	0.08381	-0.23288
0.08386	0.19292	0.08386	-0.180054
0.08391	-0.021698	0.08391	-0.0802002
0.08396	-0.23541	0.08396	0.0379944
0.08401	-0.393173	0.08401	0.143707
0.08406	-0.452802	0.08406	0.212158
0.08411	-0.391278	0.08411	0.229675
0.08416	-0.230301	0.08416	0.188507
0.08421	-0.0181824	0.08421	0.0953979
0.08426	0.196765	0.08426	-0.0228271
0.08431	0.359116	0.08431	-0.139191
0.08436	0.432092	0.08436	-0.218964
0.08441	0.403528	0.08441	-0.239288
0.08446	0.279355	0.08446	-0.193329
0.08451	0.0832214	0.08451	-0.0965576
0.08456	-0.137659	0.08456	0.0231018
0.08461	-0.325717	0.08461	0.134369
0.08466	-0.434125	0.08466	0.20871
0.08471	-0.430444	0.08471	0.229797
0.08476	-0.316516	0.08476	0.194946
0.08481	-0.122964	0.08481	0.111328
0.08486	0.096048	0.08486	-0.00430298
0.08491	0.285562	0.08491	-0.124634
0.08496	0.406192	0.08496	-0.210602
0.08501	0.429428	0.08501	-0.239319
0.08506	0.349557	0.08506	-0.204346
0.08511	0.182703	0.08511	-0.11438
0.08516	-0.0305969	0.08516	0.00662231
0.08521	-0.240903	0.08521	0.122742
0.08526	-0.390646	0.08526	0.205841
0.08531	-0.443298	0.08531	0.235382
0.08536	-0.378369	0.08536	0.209442
0.08541	-0.220441	0.08541	0.121155
0.08546	-0.0122223	0.08546	0.000427246
0.08551	0.19682	0.08551	-0.120972
0.08556	0.35788	0.08556	-0.197205
0.08561	0.430115	0.08561	-0.226166
0.08566	0.400534	0.08566	-0.202545
0.08571	0.273312	0.08571	-0.129913
0.08576	0.072702	0.08576	-0.013031
0.08581	-0.147299	0.08581	0.10556
0.08586	-0.329755	0.08586	0.204132
0.08591	-0.429538	0.08591	0.243011
0.08596	-0.419678	0.08596	0.214661
0.08601	-0.302481	0.08601	0.128723
0.08606	-0.112115	0.08606	0.00778198
0.08611	0.102393	0.08611	-0.115997
0.08616	0.290479	0.08616	-0.203339
0.08621	0.406686	0.08621	-0.231293
0.08626	0.425528	0.08626	-0.203369
0.08631	0.339066	0.08631	-0.124146
0.08636	0.167212	0.08636	-0.0183105
0.08641	-0.0465546	0.08641	0.106567
0.08646	-0.252548	0.08646	0.195801
0.08651	-0.394025	0.08651	0.23999
0.08656	-0.433026	0.08656	0.21579
0.08661	-0.36601	0.08661	0.132782
0.08666	-0.20863	0.08666	0.0183716
0.08671	0.00458679	0.08671	-0.108002
0.08676	0.213821	0.08676	-0.201355
0.08681	0.36785	0.08681	-0.246368
0.08686	0.426819	0.08686	-0.214111
0.08691	0.382214	0.08691	-0.125793
0.08696	0.247742	0.08696	-0.00827026
0.08701	0.0504822	0.08701	0.102844
0.08706	-0.161307	0.08706	0.188751
0.08711	-0.333572	0.08711	0.233734
0.08716	-0.425061	0.08716	0.219299
0.08721	-0.410559	0.08721	0.143036
0.08726	-0.29111	0.08726	0.0230103
0.08731	-0.0946747	0.08731	-0.103363
0.08736	0.122745	0.08736	-0.207062
0.08741	0.307755	0.08741	-0.243225
0.08746	0.411438	0.08746	-0.220276
0.08751	0.409515	0.08751	-0.135681
0.08756	0.312506	0.08756	-0.0157776
0.08761	0.139746	0.08761	0.103394
0.08766	-0.0639679	0.08766	0.194855
0.08771	-0.256503	0.08771	0.23465
0.08776	-0.389877	0.08776	0.216858
0.08781	-0.429016	0.08781	0.146027
0.08786	-0.354831	0.08786	0.0338745
0.08791	-0.189679	0.08791	-0.0960388
0.08796	0.0256805	0.08796	-0.202332
0.08801	0.230795	0.08801	-0.251556
0.08806	0.37142	0.08806	-0.229187
0.08811	0.417096	0.08811	-0.144897
0.08816	0.364362	0.08816	-0.0195007
0.08821	0.223325	0.08821	0.102417
0.08826	0.0325195	0.08826	0.195465
0.08831	-0.171881	0.08831	0.238739
0.08836	-0.336951	0.08836	0.221954
0.08841	-0.419843	0.08841	0.150696
0.08846	-0.397925	0.08846	0.038269
0.08851	-0.268478	0.08851	-0.0879211
0.08856	-0.0728943	0.08856	-0.195526
0.08861	0.138922	0.08861	-0.255219
0.08866	0.312561	0.08866	-0.237976
0.08871	0.403253	0.08871	-0.156586
0.08876	0.395892	0.08876	-0.0289917
0.08881	0.296466	0.08881	0.0999756
0.08886	0.124915	0.08886	0.199066
0.08891	-0.0793762	0.08891	0.244171
0.08896	-0.26955	0.08896	0.227783
0.08901	-0.391772	0.08901	0.155701
0.08906	-0.414212	0.08906	0.0452881
0.08911	-0.331375	0.08911	-0.0825195
0.08916	-0.164795	0.08916	-0.193237
0.08921	0.0410614	0.08921	-0.254486
0.08926	0.233459	0.08926	-0.246246
0.08931	0.366229	0.08931	-0.169281
0.08936	0.40545	0.08936	-0.0467224
0.08941	0.351096	0.08941	0.0938416
0.08946	0.210443	0.08946	0.201294
0.08951	0.0150238	0.08951	0.251709
0.08956	-0.185202	0.08956	0.237122
0.08961	-0.342581	0.08961	0.16333
0.08966	-0.412701	0.08966	0.0510254
0.08971	-0.375732	0.08971	-0.0760193
0.08976	-0.244226	0.08976	-0.188507
0.08981	-0.0522675	0.08981	-0.253906
0.08986	0.144553	0.08986	-0.253052
0.08991	0.306216	0.08991	-0.181976
0.08996	0.391745	0.08996	-0.0596619
0.09001	0.383148	0.09001	0.0805359
0.09006	0.282816	0.09006	0.197754
0.09011	0.110193	0.09011	0.25824
0.09016	-0.0933014	0.09016	0.250671
0.09021	-0.275317	0.09021	0.175354
0.09026	-0.387543	0.09026	0.0596008
0.09031	-0.40166	0.09031	-0.0730591
0.09036	-0.311792	0.09036	-0.188324
0.09041	-0.142026	0.09041	-0.253082
0.09046	0.0561676	0.09046	-0.254791
0.09051	0.23497	0.09051	-0.190308
0.09056	0.354337	0.09056	-0.0749207
0.09061	0.392047	0.09061	0.0672302
0.09066	0.336484	0.09066	0.189545
0.09071	0.196545	0.09071	0.261169
0.09076	0.00486145	0.09076	0.262451
0.09081	-0.192123	0.09081	0.19342
0.09086	-0.341537	0.09086	0.0733032
0.09091	-0.402731	0.09091	-0.065155
0.09096	-0.360049	0.09096	-0.185883
0.09101	-0.225412	0.09101	-0.257202
0.09106	-0.0377655	0.09106	-0.26059
0.09111	0.153177	0.09111	-0.199432
0.09116	0.303497	0.09116	-0.0848083
0.09121	0.380237	0.09121	0.053894
0.09126	0.368372	0.09126	0.180237
0.09131	0.266638	0.09131	0.258636
0.09136	0.0971191	0.09136	0.268616
0.09141	-0.0987396	0.09141	0.210297
0.09146	-0.273642	0.09146	0.0917053
0.09151	-0.379962	0.09151	-0.0516663
0.09156	-0.388422	0.09156	-0.180695
0.09161	-0.296521	0.09161	-0.261475
0.09166	-0.131122	0.09166	-0.27124
0.09171	0.062677	0.09171	-0.210327
0.09176	0.236865	0.09176	-0.0962219
0.09181	0.350601	0.09181	0.042511
0.09186	0.379385	0.09186	0.169586
0.09191	0.319675	0.09191	0.255676
0.09196	0.181165	0.09196	0.275269
0.09201	-0.00431213	0.09201	0.222046
0.09206	-0.191437	0.09206	0.109558
0.09211	-0.332336	0.09211	-0.0339355
0.09216	-0.390619	0.09216	-0.169769
0.09221	-0.348486	0.09221	-0.262146
0.09226	-0.217474	0.09226	-0.281067
0.09231	-0.0315857	0.09231	-0.224304
0.09236	0.156665	0.09236	-0.110199
0.09241	0.302234	0.09241	0.0288086
0.09246	0.371558	0.09246	0.160187
0.09251	0.354721	0.09251	0.253082
0.09256	0.250104	0.09256	0.277679
0.09261	0.0859131	0.09261	0.233398
0.09266	-0.101349	0.09266	0.124939
0.09271	-0.266858	0.09271	-0.0166321
0.09276	-0.36752	0.09276	-0.156586
0.09281	-0.37576	0.09281	-0.255829
0.09286	-0.288254	0.09286	-0.286377
0.09291	-0.12626	0.09291	-0.239319
0.09296	0.0650116	0.09296	-0.1297
0.09301	0.2367	0.09301	0.0130615
0.09306	0.347223	0.09306	0.151367
0.09311	0.369937	0.09311	0.248016
0.09316	0.305887	0.09316	0.282318
0.09321	0.168915	0.09321	0.244171
0.09326	-0.00966797	0.09326	0.14093
0.09331	-0.189294	0.09331	-0.000701904
0.09336	-0.3233	0.09336	-0.142853
0.09341	-0.378836	0.09341	-0.248901
0.09346	-0.337692	0.09346	-0.286835
0.09351	-0.210745	0.09351	-0.249359
0.09356	-0.0312836	0.09356	-0.147705
0.09361	0.155841	0.09361	-0.00570679
0.09366	0.30097	0.09366	0.137543
0.09371	0.366119	0.09371	0.240875
0.09376	0.343707	0.09376	0.284332
0.09381	0.241315	0.09381	0.254913
0.09386	0.081189	0.09386	0.159546
0.09391	-0.101239	0.09391	0.01828
0.09396	-0.261887	0.09396	-0.128845
0.09401	-0.361121	0.09401	-0.242065
0.09406	-0.368069	0.09406	-0.289276
0.09411	-0.280453	0.09411	-0.259186
0.09416	-0.121948	0.09416	-0.161438
0.09421	0.0661652	0.09421	-0.0225525
0.09426	0.233377	0.09426	0.119751
0.09431	0.340576	0.09431	0.23114
0.09436	0.362384	0.09436	0.282257
0.09441	0.298004	0.09441	0.26239
0.09446	0.165948	0.09446	0.175995
0.09451	-0.00837708	0.09451	0.0406494
0.09456	-0.18696	0.09456	-0.111206
0.09461	-0.320801	0.09461	-0.233063
0.09466	-0.374881	0.09466	-0.289825
0.09471	-0.330716	0.09471	-0.266571
0.09476	-0.204373	0.09476	-0.175171
0.09481	-0.0274933	0.09481	-0.0395508
0.09486	0.155017	0.09486	0.103973
0.09491	0.292154	0.09491	0.218292
0.09496	0.358676	0.09496	0.278107
0.09501	0.340961	0.09501	0.269623
0.09506	0.240793	0.09506	0.19043
0.09511	0.0812439	0.09511	0.0587158
0.09516	-0.0989868	0.09516	-0.0896606
0.09521	-0.259689	0.09521	-0.215027
0.09526	-0.359253	0.09526	-0.286133
0.09531	-0.364444	0.09531	-0.276154
0.09536	-0.273203	0.09536	-0.190796
0.09541	-0.11478	0.09541	-0.0538635
0.09546	0.0721252	0.09546	0.0947571
0.09551	0.234393	0.09551	0.212433
0.09556	0.335989	0.09556	0.276489
0.09561	0.357468	0.09561	0.270538
0.09566	0.293967	0.09566	0.193054
0.09571	0.16106	0.09571	0.0651855
0.09576	-0.0155731	0.09576	-0.082428
0.09581	-0.190997	0.09581	-0.203613
0.09586	-0.326843	0.09586	-0.276764
0.09591	-0.378397	0.09591	-0.278412
0.09596	-0.322998	0.09596	-0.201294
0.09601	-0.183939	0.09601	-0.0645447
0.09606	-0.00637207	0.09606	0.0863647
0.09611	0.163229	0.09611	0.211365
0.09616	0.293802	0.09616	0.27417
0.09621	0.350986	0.09621	0.269989
0.09626	0.334286	0.09626	0.194427
0.09631	0.224588	0.09631	0.0706177
0.09636	0.0604523	0.09636	-0.0733337
0.09641	-0.123431	0.09641	-0.2005
0.09646	-0.273862	0.09646	-0.276794
0.09651	-0.358621	0.09651	-0.282104
0.09656	-0.35148	0.09656	-0.205811
0.09661	-0.253784	0.09661	-0.0739441
0.09666	-0.0926422	0.09666	0.0811462
0.09671	0.0902527	0.09671	0.209778
0.09676	0.246149	0.09676	0.277863
0.09681	0.339313	0.09681	0.270508
0.09686	0.344971	0.09686	0.196747
0.09691	0.27691	0.09691	0.0767517
0.09696	0.130298	0.09696	-0.0664978
0.09701	-0.0407867	0.09701	-0.195068
0.09706	-0.207394	0.09706	-0.279572
0.09711	-0.326706	0.09711	-0.284241
0.09716	-0.359445	0.09716	-0.21228
0.09721	-0.305118	0.09721	-0.0810547
0.09726	-0.168475	0.09726	0.0709839
0.09731	0.0121124	0.09731	0.204712
0.09736	0.18251	0.09736	0.280792
0.09741	0.304184	0.09741	0.280151
0.09746	0.350711	0.09746	0.206207
0.09751	0.313495	0.09751	0.0805054
0.09756	0.198825	0.09756	-0.0645142
0.09761	0.0321899	0.09761	-0.193787
0.09766	-0.139307	0.09766	-0.274628
0.09771	-0.279327	0.09771	-0.286316
0.09776	-0.343982	0.09776	-0.219055
0.09781	-0.330743	0.09781	-0.0916443
0.09786	-0.22934	0.09786	0.063446
0.09791	-0.0750092	0.09791	0.200012
0.09796	0.105551	0.09796	0.281219
0.09801	0.252658	0.09801	0.286957
0.09806	0.339835	0.09806	0.216766
0.09811	0.335632	0.09811	0.0917664
0.09816	0.253125	0.09816	-0.0592346
0.09821	0.105771	0.09821	-0.192535
0.09826	-0.063089	0.09826	-0.27536
0.09831	-0.22077	0.09831	-0.290344
0.09836	-0.319757	0.09836	-0.224579
0.09841	-0.339944	0.09841	-0.0992126
0.09846	-0.279245	0.09846	0.0531006
0.09851	-0.14436	0.09851	0.190613
0.09856	0.0262848	0.09856	0.282593
0.09861	0.189761	0.09861	0.296204
0.09866	0.302289	0.09866	0.229584
0.09871	0.338544	0.09871	0.1026
0.09876	0.295642	0.09876	-0.0515442
0.09881	0.174875	0.09881	-0.191833
0.09886	0.0151611	0.09886	-0.278809
0.09891	-0.152628	0.09891	-0.29364
0.09896	-0.280042	0.09896	-0.233185
0.09901	-0.337308	0.09901	-0.11084
0.09906	-0.308963	0.09906	0.0438232
0.09911	-0.204236	0.09911	0.186493
0.09916	-0.0495758	0.09916	0.279724
0.09921	0.117471	0.09921	0.299591
0.09926	0.253125	0.09926	0.241455
0.09931	0.321378	0.09931	0.117645
0.09936	0.316434	0.09936	-0.0386047
0.09941	0.232526	0.09941	-0.187836
0.09946	0.0946198	0.09946	-0.280151
0.09951	-0.0724823	0.09951	-0.302795
0.09956	-0.225934	0.09956	-0.241486
0.09961	-0.315335	0.09961	-0.120117
0.09966	-0.325854	0.09966	0.0347595
0.09971	-0.253455	0.09971	0.17804
0.09976	-0.120245	0.09976	0.276825
0.09981	0.04216	0.09981	0.304016
0.09986	0.192123	0.09986	0.25293
0.09991	0.293335	0.09991	0.131958
0.09996	0.318192	0.09996	-0.0245972
[truncated: 6,000 more rows]

## Sheet: Fig3a
1.5384e-05	0.15576	0.50704	0.83377	0.99158	0.95793	0.78975	0.56815	0.36027	0.20238	0.10108	0.045047	0.017989	0.0064649
0.02149	0.19114	0.48909	0.78668	0.96847	0.98883	0.86797	0.66505	0.44744	0.26503	0.13855	0.064137	0.026414	0.0097293
0.25117	0.3997	0.60733	0.816	0.96105	0.99755	0.91487	0.74007	0.5263	0.32827	0.17958	0.086389	0.036716	0.013869
0.73077	0.74316	0.80727	0.8963	0.97379	0.99899	0.94069	0.79542	0.59466	0.38946	0.22267	0.11126	0.048795	0.018905
0.99992	0.98607	0.97006	0.97372	0.99229	0.99818	0.95395	0.8355	0.65268	0.44722	0.2667	0.13827	0.06255	0.024849
0.72794	0.91187	0.98569	0.9996	0.99997	0.99516	0.96056	0.86505	0.70195	0.50122	0.31104	0.16713	0.077938	0.031738
0.24879	0.60443	0.85834	0.9652	0.99117	0.99003	0.96443	0.88809	0.74438	0.55157	0.3552	0.19748	0.094867	0.039595
0.020644	0.32582	0.69574	0.9045	0.97395	0.98502	0.96814	0.90739	0.78143	0.5982	0.39848	0.22875	0.11307	0.048352
0.00024431	0.21266	0.60392	0.86381	0.96209	0.98315	0.97303	0.92445	0.81401	0.64096	0.44017	0.26031	0.1322	0.05788
0.021358	0.26404	0.62597	0.86901	0.96395	0.98573	0.97923	0.93987	0.8428	0.68015	0.48024	0.29206	0.15222	0.068161
0.25351	0.48413	0.74846	0.9142	0.97737	0.99134	0.98595	0.95371	0.86843	0.71645	0.51927	0.32449	0.17347	0.079388
0.73492	0.80308	0.90464	0.96924	0.9927	0.99694	0.992	0.96571	0.89122	0.75037	0.55763	0.3578	0.19614	0.091747
0.9994	0.99505	0.99612	0.99909	0.99994	0.99983	0.99638	0.97549	0.91104	0.78155	0.59456	0.39115	0.21967	0.10504

## Sheet: Fig3b
0	0.909072
11.1111	0.933301
22.2222	0.938496
33.3333	0.940494
44.4444	0.956545
55.5556	0.942625
66.6667	0.946612
77.7778	0.949979
88.8889	0.958384
100	0.942761
111.111	0.987123
122.222	0.965945
133.333	0.973707
144.444	0.924149
155.556	0.794803
166.667	0.647436

## Sheet: Fig3c
1e-05	0.00272522	-0.00363159	-6.10352e-05
3e-05	0.00205841	-0.00509644	0.000183105
5e-05	0.000869751	-0.0043335	-9.15527e-05
7e-05	8.69751e-05	-0.00411987	-0.000488281
9e-05	0.000260925	-0.00378418	-0.000183105
0.00011	8.69751e-05	-0.003479	-9.15527e-05
0.00013	-0.00136261	-0.00262451	-0.0012207
0.00015	-0.00263824	-0.00128174	-0.00201416
0.00017	-0.00298615	-0.00158691	-0.00201416
0.00019	-0.00240631	-0.00137329	-0.0020752
0.00021	-0.0010437	-3.05176e-05	-0.00109863
0.00023	0.000492859	0.000671387	0.000549316
0.00025	0.00194244	0.000976562	0.00115967
0.00027	0.00200043	0.000366211	0.000671387
0.00029	0.00136261	0.000183105	0.00088501
0.00031	0.000782776	0.000244141	0.00183105
0.00033	0.000202942	-0.000152588	0.00198364
0.00035	0.000405884	0.00146484	0.00146484
0.00037	-0.000289917	0.00366211	0.00119019
0.00039	-0.00136261	0.0043335	0.00134277
0.00041	-0.00150757	0.00549316	0.000762939
0.00043	-0.00130463	0.00646973	-0.000488281
0.00045	-0.000521851	0.00650024	-0.00100708
0.00047	-5.79834e-05	0.00588989	-0.000976562
0.00049	5.79834e-05	0.00473022	-0.000579834
0.00051	0.000115967	0.00317383	-0.000610352
0.00053	-0.000202942	0.000915527	-0.000976562
0.00055	8.69751e-05	-0.00180054	-0.000396729
0.00057	0.0003479	-0.00350952	-0.000457764
0.00059	0.00144958	-0.00415039	-0.000823975
0.00061	0.00310211	-0.00497437	0.000244141
0.00063	0.00362396	-0.00558472	0.000976562
0.00065	0.00429077	-0.00576782	0.00106812
0.00067	0.00400085	-0.00561523	0.000213623
0.00069	0.00284119	-0.00488281	-0.000671387
0.00071	0.00147858	-0.00396729	-0.000732422
0.00073	-0.000144958	-0.00231934	-0.00152588
0.00075	0.00017395	-0.00119019	-0.00177002
0.00077	0.000550842	-0.000366211	-0.000946045
0.00079	-0.00017395	0.000793457	-0.000427246
0.00081	-0.00121765	0.000274658	-3.05176e-05
0.00083	-0.00220337	-0.000549316	-0.000152588
0.00085	-0.00182648	-0.000488281	-0.00012207
0.00087	-0.00150757	0.000305176	-0.000213623
0.00089	-0.00153656	0.00137329	-6.10352e-05
0.00091	-0.00202942	0.00146484	0.00088501
0.00093	-0.00304413	0.00128174	0.00088501
0.00095	-0.00281219	0.00146484	0.00088501
0.00097	-0.00321808	0.00183105	0.000671387
0.00099	-0.00391388	0.00247192	0.000396729
0.00101	-0.00359497	0.00317383	0.00134277
0.00103	-0.0038559	0.00384521	0.00149536
0.00105	-0.00365295	0.00405884	0.000854492
0.00107	-0.00200043	0.0039978	0
0.00109	-0.000782776	0.00335693	-0.00112915
0.00111	-0.00127563	0.00259399	-0.00195312
0.00113	8.69751e-05	0.0022583	-0.00146484
0.00115	0.00397186	0.00158691	0.000152588
0.00117	0.00623322	0.000396729	0.000579834
0.00119	0.00747986	-0.00140381	0.000549316
0.00121	0.00863953	-0.00292969	0.00106812
0.00123	0.00855255	-0.00393677	0.00115967
0.00125	0.00750885	-0.00491333	0.000732422
0.00127	0.00658112	-0.00549316	-9.15527e-05
0.00129	0.00565338	-0.00592041	-0.00134277
0.00131	0.00449371	-0.00604248	-0.00204468
0.00133	0.00475464	-0.0055542	-0.00158691
0.00135	0.00458069	-0.00473022	-0.00088501
0.00137	0.00327606	-0.00344849	3.05176e-05
0.00139	0.00168152	-0.00195312	0.000335693
0.00141	-0.000463867	9.15527e-05	0.000213623
0.00143	-0.00240631	0.00167847	0.000274658
0.00145	-0.00539246	0.00253296	-0.000518799
0.00147	-0.00675507	0.0032959	-6.10352e-05
0.00149	-0.00690002	0.00326538	0.000549316
0.00151	-0.00826263	0.00265503	0.000274658
0.00153	-0.00895844	0.00201416	0.000488281
0.00155	-0.00948029	0.00250244	-0.000366211
0.00157	-0.00953827	0.00350952	-0.000518799
0.00159	-0.00904541	0.00302124	-0.000335693
0.00161	-0.00710297	0.00183105	-0.000610352
0.00163	-0.00504456	0.00143433	-0.000396729
0.00165	-0.00472565	0.0017395	-0.000183105
0.00167	-0.0027832	0.00216675	0.000762939
0.00169	-8.69751e-05	0.00314331	0.000793457
0.00171	0.00107269	0.00366211	3.05176e-05
0.00173	0.00217438	0.00326538	9.15527e-05
0.00175	0.00400085	0.00265503	-0.000518799
0.00177	0.00649414	0.00164795	-0.000823975
0.00179	0.00817566	0.000152588	-0.000183105
0.00181	0.00939331	-0.00222778	0.000274658
0.00183	0.0108719	-0.00466919	0.000213623
0.00185	0.0111618	-0.00634766	-0.000305176
0.00187	0.00991516	-0.00726318	-0.000854492
0.00189	0.0090744	-0.0067749	-0.0010376
0.00191	0.00959625	-0.00631714	-0.000793457
0.00193	0.0090744	-0.00546265	-0.000732422
0.00195	0.00678406	-0.00408936	-0.0010376
0.00197	0.00504456	-0.00286865	-0.000976562
0.00199	0.00321808	-0.00140381	-0.0010376
0.00201	0.000985718	-0.000671387	-0.00115967
0.00203	-0.00113068	0.000183105	-0.000793457
0.00205	-0.00371094	0.0017395	-0.000457764
0.00207	-0.00637817	0.00302124	0.000366211
0.00209	-0.00834961	0.00302124	0.00137329
0.00211	-0.00959625	0.00213623	0.00167847
0.00213	-0.0108139	0.00192261	0.00164795
0.00215	-0.0122635	0.00180054	0.000823975
0.00217	-0.0137131	0.00228882	-0.000152588
0.00219	-0.0145828	0.00323486	-0.000579834
0.00221	-0.01409	0.00326538	-0.00119019
0.00223	-0.0126984	0.00317383	-0.00140381
0.00225	-0.0113647	0.003479	-0.00119019
0.00227	-0.00861053	0.00424194	-0.00112915
0.00229	-0.00429077	0.00427246	-0.000549316
0.00231	-0.000376892	0.00283813	0.000671387
0.00233	0.0031311	0.00149536	0.00152588
0.00235	0.00614624	0.00088501	0.00149536
0.00237	0.0094223	0.000549316	0.00213623
0.00239	0.0116257	-0.000732422	0.00259399
0.00241	0.0124954	-0.00210571	0.00183105
0.00243	0.0133362	-0.00314331	0.000579834
0.00245	0.013829	-0.00466919	-0.00115967
0.00247	0.0147858	-0.00482178	-0.00170898
0.00249	0.0144669	-0.00442505	-0.00161743
0.00251	0.0128433	-0.00448608	-0.00195312
0.00253	0.0127563	-0.0043335	-0.00115967
0.00255	0.0118576	-0.00418091	-0.0010376
0.00257	0.0100311	-0.00341797	-0.0012207
0.00259	0.00759583	-0.00320435	-0.00100708
0.00261	0.00429077	-0.00363159	-0.00137329
0.00263	0.00121765	-0.00186157	-0.0012207
0.00265	-0.00263824	0.000946045	-0.000915527
0.00267	-0.00608826	0.00268555	-0.000152588
0.00269	-0.00782776	0.00375366	0.000946045
0.00271	-0.00985718	0.00424194	0.00128174
0.00273	-0.0128433	0.0043335	0.00134277
0.00275	-0.0156555	0.00415039	0.000976562
0.00277	-0.0176559	0.003479	6.10352e-05
0.00279	-0.0185257	0.00341797	-0.000549316
0.00281	-0.0185547	0.00344849	-0.000213623
0.00283	-0.0178009	0.00305176	-0.000183105
0.00285	-0.0157135	0.00247192	-0.000213623
0.00287	-0.0126114	0.00195312	0.00012207
0.00289	-0.00979919	0.00149536	-0.000518799
0.00291	-0.00643616	0.00115967	-0.000640869
0.00293	-0.00220337	0.00088501	0.000274658
0.00295	0.00202942	-0.000274658	0.00119019
0.00297	0.00640717	-0.000732422	0.00119019
0.00299	0.0101761	0.000274658	0.0010376
0.00301	0.0134521	6.10352e-05	0.00128174
0.00303	0.0164093	-0.00152588	0.000396729
0.00305	0.0186417	-0.00323486	0.000274658
0.00307	0.0199463	-0.00436401	0.000518799
0.00309	0.0197433	-0.00448608	-0.000396729
0.00311	0.0186996	-0.00448608	-0.000793457
0.00313	0.0177139	-0.0045166	-0.000762939
0.00315	0.0164673	-0.00390625	-0.000396729
0.00317	0.0146408	-0.00234985	-0.000671387
0.00319	0.0123215	-0.00161743	-0.00119019
0.00321	0.00927734	-0.00253296	-0.00100708
0.00323	0.00550842	-0.00289917	-0.00140381
0.00325	0.00159454	-0.00234985	-0.00149536
0.00327	-0.00223236	-0.00125122	-0.000854492
0.00329	-0.00603027	0.000396729	-0.000244141
0.00331	-0.0101471	0.00131226	-3.05176e-05
0.00333	-0.01409	0.00192261	-0.00012207
0.00335	-0.0171631	0.00283813	0.000152588
0.00337	-0.0189896	0.00387573	0.000976562
0.00339	-0.0203232	0.00561523	0.00167847
0.00341	-0.0213089	0.00680542	0.0015564
0.00343	-0.020874	0.0062561	0.00112915
0.00345	-0.0204391	0.00479126	0.000579834
0.00347	-0.0189606	0.00314331	0.000305176
0.00349	-0.0155396	0.00149536	0.000976562
0.00351	-0.0121185	0.000457764	0.000793457
0.00353	-0.00829163	0.00012207	-3.05176e-05
0.00355	-0.00405884	-0.000579834	-0.00012207
0.00357	0.00017395	-0.00222778	-0.000366211
0.00359	0.00533447	-0.00308228	-0.000427246
0.00361	0.0111618	-0.00253296	0.000427246
0.00363	0.0162354	-0.00259399	0.00128174
0.00365	0.0195114	-0.00253296	0.000762939
0.00367	0.0216858	-0.00131226	-0.000671387
0.00369	0.0231934	-0.000854492	-0.00299072
0.00371	0.0236572	-0.00192261	-0.00469971
0.00373	0.0242081	-0.00253296	-0.00338745
0.00375	0.0241791	-0.00195312	-0.00106812
0.00377	0.0227875	-0.00100708	-0.000152588
0.00379	0.0202652	0.00012207	0.000427246
0.00381	0.0160034	3.05176e-05	0.000396729
0.00383	0.0113358	-0.00088501	0.000335693
0.00385	0.006987	-0.00112915	0.000854492
0.00387	0.00194244	-0.00088501	0.000579834
0.00389	-0.00339203	-0.000457764	-0.000274658
0.00391	-0.00829163	-0.000274658	-0.000946045
0.00393	-0.0131622	-9.15527e-05	-0.00161743
0.00395	-0.0178009	0.0010376	-0.00140381
0.00397	-0.0213089	0.00210571	-9.15527e-05
0.00399	-0.0236862	0.00357056	0.00161743
0.00401	-0.0252228	0.00546265	0.00314331
0.00403	-0.0258896	0.00561523	0.00405884
0.00405	-0.0253677	0.00466919	0.00341797
0.00407	-0.0241791	0.00341797	0.00158691
0.00409	-0.0224976	0.00219727	0.000732422
0.00411	-0.0197723	0.00134277	0.00106812
0.00413	-0.0161774	0.000396729	0.000488281
0.00415	-0.0107269	-0.000305176	-0.000854492
0.00417	-0.0038559	-0.00158691	-0.00119019
0.00419	0.00205841	-0.00268555	-0.00012207
0.00421	0.00739288	-0.00253296	0.00164795
0.00423	0.0129013	-0.00219727	0.00241089
0.00425	0.0178879	-0.0022583	0.00109863
0.00427	0.0217148	-0.00219727	-0.000701904
0.00429	0.0242371	-0.00115967	-0.00192261
0.00431	0.0264694	-0.00088501	-0.00216675
0.00433	0.028035	-0.00161743	-0.00231934
0.00435	0.0283539	-0.00167847	-0.00292969
0.00437	0.0282089	-0.00143433	-0.00250244
0.00439	0.0267593	-0.00125122	-0.00137329
0.00441	0.0231644	-0.00195312	-0.00100708
0.00443	0.0183228	-0.0022583	-0.00143433
0.00445	0.0137131	-0.00109863	-0.00125122
0.00447	0.00858154	-0.000549316	-0.000305176
0.00449	0.00281219	-0.000610352	0.000701904
0.00451	-0.00226135	0.000305176	0.00177002
0.00453	-0.00805969	0.00167847	0.0015564
0.00455	-0.0142929	0.00244141	0.000549316
0.00457	-0.0195694	0.00228882	-3.05176e-05
0.00459	-0.024295	0.00216675	-0.00088501
0.00461	-0.0274261	0.00274658	-0.00125122
0.00463	-0.0299194	0.00289917	-0.00128174
0.00465	-0.0322098	0.00305176	-0.000640869
0.00467	-0.0317169	0.00363159	0.00186157
0.00469	-0.0295135	0.00265503	0.00341797
0.00471	-0.0269043	0.00106812	0.00280762
0.00473	-0.0224106	0.0012207	0.00283813
0.00475	-0.017569	0.00128174	0.00289917
0.00477	-0.0129883	0.000396729	0.00134277
0.00479	-0.00652313	-0.00012207	-3.05176e-05
0.00481	0.000956726	-0.00128174	-0.0010376
0.00483	0.00808868	-0.00308228	-0.000915527
0.00485	0.0142349	-0.00427246	0.000488281
0.00487	0.0193085	-0.00415039	0.000549316
0.00489	0.0238312	-0.00408936	-0.000762939
0.00491	0.0271362	-0.00350952	-0.00317383
0.00493	0.0297745	-0.00149536	-0.00415039
0.00495	0.0321808	-0.000396729	-0.00219727
0.00497	0.0326157	-0.00012207	-0.00100708
0.00499	0.031311	-0.000488281	-0.000946045
0.00501	0.0295135	-0.00134277	-0.000793457
0.00503	0.0264404	-0.00106812	-0.00109863
0.00505	0.0221497	-0.000976562	-0.00106812
0.00507	0.0170761	-0.000335693	-0.00180054
0.00509	0.0111908	9.15527e-05	-0.00183105
0.00511	0.00533447	-0.000274658	-0.000213623
0.00513	-0.00133362	0.000274658	0.000915527
0.00515	-0.00898743	0.000915527	0.00125122
0.00517	-0.0167862	0.00134277	0.000183105
0.00519	-0.0238602	0.00125122	-0.00170898
0.00521	-0.0285858	0.00146484	-0.00183105
0.00523	-0.0316589	0.00222778	9.15527e-05
0.00525	-0.0336884	0.00231934	0.00210571
0.00527	-0.0345291	0.00286865	0.00247192
0.00529	-0.0342392	0.003479	0.00183105
0.00531	-0.0328476	0.00335693	0.0022583
0.00533	-0.0307602	0.00228882	0.00268555
0.00535	-0.0274841	0.000793457	0.00167847
0.00537	-0.0219757	-0.000457764	0.000701904
0.00539	-0.0151917	-0.00146484	0.000671387
0.00541	-0.00753784	-0.00231934	0.0012207
0.00543	0.000318909	-0.00265503	0.00112915
0.00545	0.00747986	-0.00323486	0.00012207
0.00547	0.0145828	-0.0043335	-0.000396729
0.00549	0.0206711	-0.00384521	-0.000701904
0.00551	0.0257156	-0.00280762	-0.00213623
0.00553	0.0308182	-0.00219727	-0.0032959
0.00555	0.0345001	-0.00106812	-0.00317383
0.00557	0.0361526	-0.000579834	-0.00186157
0.00559	0.0363266	-0.00119019	0.000152588
0.00561	0.0352539	-0.0010376	0.00161743
0.00563	0.0336884	-0.000457764	0.00177002
0.00565	0.0303253	-0.00012207	0.000854492
0.00567	0.0249619	0.000366211	-0.000427246
0.00569	0.0195404	0.000152588	-0.000518799
0.00571	0.0138	-0.000640869	0
0.00573	0.00690002	-0.00131226	-0.000366211
0.00575	-0.000956726	-0.00167847	-0.00088501
0.00577	-0.00863953	-0.000701904	-0.00158691
0.00579	-0.0159164	0.0015564	-0.00259399
0.00581	-0.0231354	0.00357056	-0.00341797
0.00583	-0.0291077	0.00454712	-0.00259399
0.00585	-0.0338333	0.00485229	-0.00012207
0.00587	-0.038472	0.00366211	0.00146484
0.00589	-0.0409943	0.00283813	0.00131226
0.00591	-0.0405884	0.00311279	0.00088501
0.00593	-0.0390808	0.00189209	0.00137329
0.00595	-0.0362976	0.000671387	0.00259399
0.00597	-0.0317749	-0.000274658	0.00286865
0.00599	-0.024556	-0.0015564	0.00195312
0.00601	-0.0156555	-0.00186157	0.000640869
0.00603	-0.00701599	-0.00238037	0.000488281
0.00605	0.00121765	-0.00332642	0.00109863
0.00607	0.00846558	-0.00384521	0.000854492
0.00609	0.0156845	-0.00384521	-6.10352e-05
0.00611	0.0227005	-0.00335693	-0.00115967
0.00613	0.028093	-0.00299072	-0.00161743
0.00615	0.0325287	-0.00216675	-0.00189209
0.00617	0.0352829	-0.000427246	-0.00299072
0.00619	0.0361816	0.000488281	-0.00357056
0.00621	0.0370804	0.000610352	-0.00274658
0.00623	0.0379211	0.000976562	-0.00100708
0.00625	0.0373703	0.000427246	-0.000366211
0.00627	0.0353119	-0.000579834	-0.000396729
0.00629	0.0318909	-0.000915527	0.000274658
0.00631	0.0268463	-0.000793457	0.0010376
0.00633	0.0200623	-0.000457764	0.00164795
0.00635	0.0111038	-0.000518799	0.00134277
0.00637	0.000521851	6.10352e-05	-3.05176e-05
0.00639	-0.010495	0.00140381	-0.00228882
0.00641	-0.0195404	0.00219727	-0.00302124
0.00643	-0.0267014	0.00280762	-0.00204468
0.00645	-0.0337753	0.00299072	-0.00131226
0.00647	-0.0391098	0.00274658	-0.000396729
0.00649	-0.0426758	0.00213623	-6.10352e-05
0.00651	-0.0442123	0.000976562	0.000701904
0.00653	-0.0432266	-3.05176e-05	0.00195312
0.00655	-0.0407623	-0.000549316	0.0020752
0.00657	-0.0369064	-0.000610352	0.00253296
0.00659	-0.0326447	-0.000335693	0.00292969
0.00661	-0.0272522	0.000488281	0.00192261
0.00663	-0.0184677	0.000732422	0.00183105
0.00665	-0.00916138	-0.000488281	0.00231934
0.00667	-0.00231934	-0.00219727	0.00158691
0.00669	0.00431976	-0.00335693	0.00109863
0.00671	0.0121185	-0.00344849	-0.000183105
0.00673	0.0204971	-0.0038147	-0.00125122
0.00675	0.0281219	-0.00424194	-0.00137329
0.00677	0.0329926	-0.003479	-0.00283813
0.00679	0.0381241	-0.00250244	-0.00268555
0.00681	0.0439514	-0.00106812	-0.00100708
0.00683	0.0469086	0.00012207	-0.000213623
0.00685	0.0475174	0.000183105	-6.10352e-05
0.00687	0.0458649	0.000732422	-0.00134277
0.00689	0.0415161	0.00125122	-0.00183105
0.00691	0.0346451	0.00149536	-0.00143433
0.00693	0.0258316	0.00152588	-0.00134277
0.00695	0.0169891	0.00131226	-0.000823975
0.00697	0.00774078	0.0012207	-0.00115967
0.00699	-0.00130463	0.000183105	-0.00109863
0.00701	-0.0097702	-0.000823975	0.000427246
0.00703	-0.0182938	0.000274658	0.0015564
0.00705	-0.0261795	0.00140381	0.00164795
0.00707	-0.0337463	0.00198364	0.0010376
0.00709	-0.0405884	0.00253296	0.000366211
0.00711	-0.045256	0.00189209	0.000183105
0.00713	-0.0470825	0.00140381	0.000701904
0.00715	-0.0472565	0.00161743	0.000335693
0.00717	-0.0463577	0.00146484	-0.000549316
0.00719	-0.0428207	0.00143433	0.000152588
0.00721	-0.0374863	0.00088501	0.00125122
0.00723	-0.0304993	-0.000183105	0.00234985
0.00725	-0.0222366	-0.00131226	0.00271606
0.00727	-0.014061	-0.0020752	0.00244141
0.00729	-0.00492859	-0.00238037	0.00296021
0.00731	0.00411682	-0.00265503	0.00195312
0.00733	0.0125824	-0.00292969	9.15527e-05
0.00735	0.021106	-0.00332642	-0.000640869
0.00737	0.0289917	-0.00326538	-0.00109863
0.00739	0.0366745	-0.00308228	-0.00119019
0.00741	0.0434006	-0.00244141	-0.0017395
0.00743	0.0478073	-0.00128174	-0.00228882
0.00745	0.0500107	-0.000274658	-0.0020752
0.00747	0.0505615	0.000366211	-0.00222778
0.00749	0.048851	0.000518799	-0.00244141
0.00751	0.0450821	0.000549316	-0.00201416
0.00753	0.0396896	0.000671387	-0.0015564
0.00755	0.0320938	0.00183105	-0.00109863
0.00757	0.0230194	0.00317383	-0.000213623
0.00759	0.0129013	0.00320435	0.000152588
0.00761	0.00185547	0.00231934	0.000213623
0.00763	-0.00997314	0.0015564	0.000244141
0.00765	-0.0217438	0.00088501	-0.00012207
0.00767	-0.0309921	9.15527e-05	0.00012207
0.00769	-0.0386169	0.000244141	-0.000427246
0.00771	-0.0445892	0.000823975	-0.000946045
0.00773	-0.0482422	0.000701904	-0.00012207
0.00775	-0.0503586	3.05176e-05	0.000457764
0.00777	-0.0498077	3.05176e-05	0.00128174
0.00779	-0.0477783	0.000732422	0.00204468
0.00781	-0.0450821	0.000549316	0.0020752
0.00783	-0.0411972	0.000335693	0.0015564
0.00785	-0.0359497	-0.000427246	0.000549316
0.00787	-0.028064	-0.00183105	3.05176e-05
0.00789	-0.0190765	-0.00253296	3.05176e-05
0.00791	-0.00904541	-0.00250244	0.000640869
0.00793	0.00217438	-0.0020752	0.00183105
0.00795	0.0127274	-0.00198364	0.00201416
0.00797	0.0225266	-0.00198364	0.000823975
0.00799	0.0318909	-0.00204468	-0.000335693
0.00801	0.0409363	-0.00222778	-0.000549316
0.00803	0.0480392	-0.00247192	-0.000427246
0.00805	0.0521851	-0.00241089	-0.000915527
0.00807	0.0547073	-0.00149536	-0.00183105
0.00809	0.0554321	-0.000915527	-0.00265503
0.00811	0.0536926	0.000152588	-0.00265503
0.00813	0.0498077	0.00177002	-0.00170898
0.00815	0.0443573	0.00201416	-0.000396729
0.00817	0.0370514	0.00210571	0.000244141
0.00819	0.0265564	0.00219727	-0.000732422
0.00821	0.0143799	0.00183105	-0.00140381
0.00823	0.00249329	0.00219727	-0.000762939
0.00825	-0.00950928	0.00289917	-0.000793457
0.00827	-0.020932	0.00231934	-0.000854492
0.00829	-0.031369	0.00161743	-0.000793457
0.00831	-0.0398636	0.00180054	-0.000488281
0.00833	-0.0456329	0.00137329	0.000854492
0.00835	-0.0500687	0.000244141	0.00201416
0.00837	-0.0542145	-0.000823975	0.00210571
0.00839	-0.0564758	-0.0012207	0.000732422
0.00841	-0.0554611	-0.000946045	-0.000640869
0.00843	-0.052272	-0.00109863	-0.000396729
0.00845	-0.0472275	-0.00177002	0.000366211
0.00847	-0.0401825	-0.00228882	0.00109863
0.00849	-0.0309052	-0.00198364	0.0017395
0.00851	-0.0198013	-0.00137329	0.0020752
0.00853	-0.00890045	-0.00134277	0.00228882
0.00855	0.00200043	-0.000793457	0.00216675
0.00857	0.0130753	0.000183105	0.00177002
0.00859	0.0239761	-0.000305176	0.00131226
0.00861	0.0338623	-0.00177002	6.10352e-05
0.00863	0.0423569	-0.00241089	-0.00137329
0.00865	0.0494598	-0.0020752	-0.00140381
0.00867	0.0552872	-0.0017395	-0.000701904
0.00869	0.059375	-0.00134277	-0.000549316
0.00871	0.0598389	-0.00100708	-0.000976562
0.00873	0.0574036	-0.0010376	-0.00112915
0.00875	0.0535187	-0.000549316	-0.00143433
0.00877	0.0484451	0.000335693	-0.0015564
0.00879	0.0403854	0.00152588	-0.00180054
0.00881	0.0286438	0.00323486	-0.00216675
0.00883	0.0165833	0.00405884	-0.00134277
0.00885	0.00472565	0.00411987	-0.0010376
0.00887	-0.00701599	0.00357056	-0.0012207
0.00889	-0.0183228	0.00247192	-0.000579834
0.00891	-0.0301514	0.00186157	-0.00012207
0.00893	-0.0405884	0.00106812	0.000183105
0.00895	-0.0484741	-0.000518799	0.000335693
0.00897	-0.0544754	-0.0015564	0.000762939
0.00899	-0.0588242	-0.00195312	0.00152588
0.00901	-0.0612305	-0.00216675	0.00134277
0.00903	-0.0608536	-0.00238037	0.000732422
0.00905	-0.0581284	-0.00250244	0.000457764
0.00907	-0.0533447	-0.00186157	0.000549316
0.00909	-0.0462128	-0.000518799	-0.00012207
0.00911	-0.0359207	0.000518799	-0.000610352
0.00913	-0.0235703	0.000366211	0.000244141
0.00915	-0.0118286	-0.000457764	0.0012207
0.00917	0.000289917	-0.000579834	0.00195312
0.00919	0.0125824	-0.000213623	0.00149536
0.00921	0.0240921	-0.000213623	0.000152588
0.00923	0.0355148	-0.000488281	-0.000152588
0.00925	0.0456909	-0.00146484	0.000488281
0.00927	0.0541275	-0.00231934	0.0010376
0.00929	0.0598679	-0.00186157	0.000640869
0.00931	0.0624771	-0.000732422	-0.000610352
0.00933	0.0637238	-0.000396729	-0.0010376
0.00935	0.0631729	-0.00131226	3.05176e-05
0.00937	0.0588821	-0.00222778	0.000427246
0.00939	0.0512573	-0.00177002	-0.00106812
0.00941	0.0421249	-0.000701904	-0.00213623
0.00943	0.0320068	0.000579834	-0.00189209
0.00945	0.0202652	0.00265503	-0.00186157
0.00947	0.00765381	0.00396729	-0.00244141
0.00949	-0.00492859	0.00448608	-0.00219727
0.00951	-0.017569	0.00448608	-0.0010376
0.00953	-0.0298325	0.003479	-3.05176e-05
0.00955	-0.0407913	0.00271606	0.000488281
0.00957	-0.0503586	0.00183105	3.05176e-05
0.00959	-0.0586502	0.000427246	-0.00012207
0.00961	-0.0643036	-0.00109863	0.000213623
0.00963	-0.066246	-0.00180054	0.00112915
0.00965	-0.0647964	-0.0015564	0.00234985
0.00967	-0.0614334	-0.00140381	0.00253296
0.00969	-0.0572586	-0.00180054	0.00161743
0.00971	-0.0501846	-0.00210571	0.000640869
0.00973	-0.0396606	-0.00167847	0.000854492
0.00975	-0.0274841	-0.000976562	0.00167847
0.00977	-0.0147568	-0.000854492	0.00195312
0.00979	-0.00240631	-0.00167847	0.000518799
0.00981	0.010466	-0.00231934	-0.000854492
0.00983	0.0238892	-0.00158691	-0.00125122
0.00985	0.0359787	-0.000366211	-0.00140381
0.00987	0.0474884	0.000640869	0.000244141
0.00989	0.0573746	0.00088501	0.00152588
0.00991	0.0635498	0.000701904	0.000946045
0.00993	0.0672897	0.000854492	0.000732422
0.00995	0.0681595	0.000396729	0.000213623
0.00997	0.0655792	-0.000244141	-0.000823975
0.00999	0.0607956	-0.000457764	-0.00161743
0.01001	0.0543594	-0.000579834	-0.00192261
0.01003	0.0466187	-0.000762939	-0.00149536
0.01005	0.0364716	-0.000946045	-0.0012207
0.01007	0.0236862	-0.000274658	-0.00143433
0.01009	0.0100311	0.00109863	-0.0017395
0.01011	-0.00371094	0.00238037	-0.00161743
0.01013	-0.0167862	0.00317383	-0.00125122
0.01015	-0.0292236	0.00265503	-0.000518799
0.01017	-0.0411102	0.0020752	0.000305176
0.01019	-0.0514023	0.00222778	0.00100708
0.01021	-0.0598099	0.00115967	0.00204468
0.01023	-0.0656662	-0.000335693	0.00213623
0.01025	-0.0686813	-0.00115967	0.00158691
0.01027	-0.0694931	-0.00216675	0.00149536
0.01029	-0.0681305	-0.0027771	0.000915527
0.01031	-0.0633759	-0.00283813	0.00100708
0.01033	-0.0554901	-0.00265503	0.00146484
0.01035	-0.0458359	-0.00204468	0.000671387
0.01037	-0.0337173	-0.00128174	0.000274658
0.01039	-0.0194824	-0.000793457	0.000366211
0.01041	-0.00472565	-0.00109863	-0.00012207
0.01043	0.010379	-0.0010376	-0.000610352
0.01045	0.0248169	-0.000732422	-0.00088501
0.01047	0.0381821	-0.00134277	-0.000427246
0.01049	0.0506485	-0.00134277	0.0010376
0.01051	0.0609406	-0.00115967	0.0017395
0.01053	0.0675507	-0.00149536	0.00109863
0.01055	0.0712906	-0.00125122	0.000610352
0.01057	0.0728271	-0.000488281	3.05176e-05
0.01059	0.0712036	0.000335693	-0.000732422
0.01061	0.0661591	0.000457764	-0.00106812
0.01063	0.0582153	0.00012207	-0.00177002
0.01065	0.0484161	0.00012207	-0.00280762
0.01067	0.0378342	-0.00012207	-0.00317383
0.01069	0.0260056	0.000946045	-0.00231934
0.01071	0.0125534	0.00292969	-0.00158691
0.01073	-0.00202942	0.00311279	-0.0022583
0.01075	-0.0159454	0.00222778	-0.00250244
0.01077	-0.0293396	0.00265503	-0.00167847
0.01079	-0.0425888	0.00408936	-0.00134277
0.01081	-0.0531708	0.00479126	-0.000854492
0.01083	-0.0617233	0.0043335	-0.000213623
0.01085	-0.0687683	0.00357056	0.000823975
0.01087	-0.0727982	0.00250244	0.00201416
0.01089	-0.0750015	0.000183105	0.00128174
0.01091	-0.0745087	-0.00231934	0.000183105
0.01093	-0.0696381	-0.00366211	0.000427246
0.01095	-0.0611145	-0.00457764	0.00112915
0.01097	-0.0498657	-0.00485229	0.00265503
0.01099	-0.0368484	-0.0038147	0.003479
0.01101	-0.0221786	-0.00213623	0.00326538
0.01103	-0.00623322	-0.000701904	0.00268555
0.01105	0.00968323	0.000823975	0.0022583
0.01107	0.0250198	0.00119019	0.00256348
0.01109	0.0390808	9.15527e-05	0.00164795
0.01111	0.0514603	0.00012207	-0.000579834
0.01113	0.0618103	0.00100708	-0.00186157
0.01115	0.0691742	0.000976562	-0.000976562
0.01117	0.0749435	-0.000854492	0.00106812
0.01119	0.0774658	-0.00354004	0.000610352
0.01121	0.0756393	-0.00442505	-0.00125122
0.01123	0.0716965	-0.00357056	-0.000518799
0.01125	0.0650864	-0.0027771	0.00115967
0.01127	0.0562439	-0.00244141	0.00140381
0.01129	0.0451401	-0.00170898	0.000488281
0.01131	0.0318329	0.000244141	-0.000335693
0.01133	0.0172501	0.00271606	-0.000701904
0.01135	0.00142059	0.00408936	-0.000701904
0.01137	-0.0141479	0.00534058	-0.0010376
0.01139	-0.0296005	0.006073	-0.00262451
0.01141	-0.0440094	0.0055542	-0.00253296
0.01143	-0.0553162	0.00479126	6.10352e-05
0.01145	-0.0649414	0.00320435	0.0015564
0.01147	-0.0723633	0.00131226	0.00152588
0.01149	-0.07677	-0.00112915	0.00128174
0.01151	-0.0786835	-0.00332642	0.00128174
0.01153	-0.0780167	-0.00363159	0.00128174
0.01155	-0.0739288	-0.00332642	0.000305176
0.01157	-0.0658981	-0.00238037	-0.000701904
0.01159	-0.0546783	-0.00186157	0.000244141
0.01161	-0.0415741	-0.00158691	0.00228882
0.01163	-0.0267593	-0.000762939	0.00296021
0.01165	-0.010408	-0.000274658	0.00158691
0.01167	0.00600128	0.000335693	-0.00012207
0.01169	0.0224396	3.05176e-05	0.000244141
0.01171	0.038298	-0.00128174	0.00204468
0.01173	0.052533	-0.00204468	0.00305176
0.01175	0.0644196	-0.00234985	0.00296021
0.01177	0.0726532	-0.00189209	0.0017395
0.01179	0.0781906	-0.00143433	-0.000213623
0.01181	0.0813217	-0.00158691	-0.0020752
0.01183	0.0807999	-0.00143433	-0.00222778
0.01185	0.0766541	-0.000823975	-0.00128174
0.01187	0.0703049	0.000640869	-0.000457764
0.01189	0.0620422	0.00265503	0.000213623
0.01191	0.0503006	0.00314331	0.000610352
0.01193	0.0358917	0.00231934	0.000915527
0.01195	0.0202362	0.00177002	-0.000152588
0.01197	0.00342102	0.00198364	-0.00250244
0.01199	-0.01409	0.00289917	-0.00341797
0.01201	-0.0301514	0.00274658	-0.00201416
0.01203	-0.0446182	0.00164795	-0.00134277
0.01205	-0.0577515	0.00143433	-0.0017395
0.01207	-0.0686234	0.0015564	-0.00140381
0.01209	-0.0774948	0.00119019	-0.000701904
0.01211	-0.0829163	0.000823975	-0.000244141
0.01213	-0.0847137	-0.000213623	-0.000610352
0.01215	-0.0831192	-0.00192261	-0.000549316
0.01217	-0.0776978	-0.00244141	0.000427246
0.01219	-0.0689423	-0.0017395	0.00134277
0.01221	-0.0572006	-0.00186157	0.00234985
0.01223	-0.0442123	-0.0027771	0.00213623
0.01225	-0.0299194	-0.00323486	0.00158691
0.01227	-0.0137131	-0.00253296	0.00109863
0.01229	0.00269623	-0.00128174	-0.000549316
0.01231	0.0190186	-0.00128174	-0.00192261
0.01233	0.0353989	-0.00143433	-0.00112915
0.01235	0.0511993	-0.000946045	0.0012207
0.01237	0.0647964	-0.000915527	0.00256348
0.01239	0.0752625	-0.000762939	0.00228882
0.01241	0.0828293	-0.000274658	0.00131226
0.01243	0.0869461	3.05176e-05	0.000366211
0.01245	0.0870621	0.000579834	-9.15527e-05
0.01247	0.0835251	0.000976562	-6.10352e-05
0.01249	0.07677	0.0012207	0.000274658
0.01251	0.0667099	0.00125122	-0.000427246
0.01253	0.0531128	0.0010376	-0.00228882
0.01255	0.0379211	0.00112915	-0.00274658
0.01257	0.0231064	0.00247192	-0.00146484
0.01259	0.00704498	0.00350952	-0.000488281
0.01261	-0.010466	0.00231934	-0.000427246
0.01263	-0.0273392	0.0010376	-3.05176e-05
0.01265	-0.0432266	0.00106812	0.00100708
0.01267	-0.0583603	0.00195312	0.000549316
0.01269	-0.0712036	0.00238037	-0.000732422
0.01271	-0.080307	0.00161743	-0.000183105
0.01273	-0.0856995	0.000213623	0.000762939
0.01275	-0.0875549	-0.0017395	0.000823975
0.01277	-0.0865112	-0.00286865	0.000427246
0.01279	-0.0825974	-0.00250244	-0.000274658
0.01281	-0.0747116	-0.00195312	0.000457764
0.01283	-0.0636658	-0.00210571	0.00137329
0.01285	-0.0503876	-0.00247192	0.000946045
0.01287	-0.0340942	-0.00170898	0.000762939
0.01289	-0.0158295	-0.000579834	0.000610352
0.01291	0.00246429	-0.000518799	0.000335693
0.01293	0.0197723	-0.000976562	0.000854492
0.01295	0.0367615	-0.00100708	0.00231934
0.01297	0.0527359	-0.000457764	0.00305176
0.01299	0.0655792	-0.000579834	0.00210571
0.01301	0.0757263	-0.00152588	0.000640869
0.01303	0.0835541	-0.00183105	-0.000518799
0.01305	0.0886276	-0.00134277	-0.000823975
0.01307	0.0901642	-0.000366211	-0.000732422
0.01309	0.0879898	0.000823975	-0.000152588
0.01311	0.0820175	0.000793457	0.000549316
0.01313	0.0721313	0.00106812	0.000518799
0.01315	0.0597229	0.00247192	0.000183105
0.01317	0.0448502	0.00289917	-0.0012207
0.01319	0.0287308	0.00289917	-0.00149536
0.01321	0.0115097	0.00286865	-3.05176e-05
0.01323	-0.00805969	0.00302124	0.000579834
0.01325	-0.0270493	0.00369263	0.000183105
0.01327	-0.0443573	0.00305176	-0.000793457
0.01329	-0.0602448	0.00167847	-0.00149536
0.01331	-0.0737259	0.00125122	-0.00170898
0.01333	-0.083757	0.000732422	-0.00115967
0.01335	-0.0895264	-0.000854492	6.10352e-05
0.01337	-0.0921646	-0.00238037	0.000823975
0.01339	-0.0914398	-0.00265503	0.00109863
0.01341	-0.0870911	-0.00250244	0.000732422
0.01343	-0.0787994	-0.0022583	0.00131226
0.01345	-0.0669418	-0.00164795	0.00238037
0.01347	-0.0533447	-0.00210571	0.0020752
0.01349	-0.0374283	-0.00247192	0.00137329
0.01351	-0.0195694	-0.00195312	0.000396729
0.01353	-0.00194244	-0.00149536	-0.000671387
0.01355	0.0153076	-0.000610352	-0.00137329
0.01357	0.0340942	-0.000244141	3.05176e-05
0.01359	0.0527649	3.05176e-05	0.00244141
0.01361	0.0674057	0.000305176	0.00204468
0.01363	0.0793213	-0.000823975	0.000823975
0.01365	0.0886566	-0.00140381	0.00119019
0.01367	0.0937881	-0.000244141	0.00253296
0.01369	0.0946289	0.000518799	0.00268555
0.01371	0.0911499	0.000457764	0.000549316
0.01373	0.0852066	0.000762939	-0.00137329
0.01375	0.0759872	0.00134277	-0.00222778
0.01377	0.0634338	0.00204468	-0.0022583
0.01379	0.048851	0.00238037	-0.00204468
0.01381	0.031572	0.00231934	-0.00216675
0.01383	0.0135101	0.00335693	-0.00125122
0.01385	-0.00542145	0.00366211	-0.000915527
0.01387	-0.0248749	0.00271606	-0.00088501
0.01389	-0.0428207	0.00219727	-0.000183105
0.01391	-0.059549	0.00131226	6.10352e-05
0.01393	-0.07332	-0.000152588	0.000732422
0.01395	-0.0843948	-0.000976562	0.00109863
0.01397	-0.0931793	-0.00100708	0.000488281
0.01399	-0.097905	-0.00167847	-9.15527e-05
0.01401	-0.0980789	-0.00210571	-0.000457764
0.01403	-0.0931503	-0.00201416	-0.000244141
0.01405	-0.0851196	-0.00238037	-0.000213623
0.01407	-0.0743347	-0.00250244	-3.05176e-05
0.01409	-0.0595779	-0.00262451	0.000152588
0.01411	-0.0421829	-0.00259399	-9.15527e-05
0.01413	-0.0229324	-0.00158691	0.000823975
0.01415	-0.00339203	-0.000549316	0.00177002
0.01417	0.0160324	-0.000213623	0.00167847
0.01419	0.0354279	-0.000579834	0.00180054
0.01421	0.0527359	-0.0010376	0.00152588
0.01423	0.0668549	-0.000152588	0.000488281
0.01425	0.0786835	0.000579834	-0.000457764
0.01427	0.0885117	0.000244141	-0.000701904
0.01429	0.0957596	-9.15527e-05	0.00012207
0.01431	0.0993835	-0.000549316	0.00128174
0.01433	0.0981079	-0.000518799	0.00192261
0.01435	0.0921066	0.000518799	0.00170898
0.01437	0.0821335	0.00250244	0.000457764
0.01439	0.0684494	0.00387573	-0.00106812
0.01441	0.0527359	0.00408936	-0.00186157
0.01443	0.0356598	0.0039978	-0.00189209
0.01445	0.0169312	0.00335693	-0.000946045
0.01447	-0.00318909	0.00296021	-0.000244141
0.01449	-0.0229904	0.00265503	-0.000457764
0.01451	-0.0413132	0.00219727	-0.000518799
0.01453	-0.0587952	0.000976562	-0.000396729
0.01455	-0.0746826	-0.000366211	-6.10352e-05
0.01457	-0.0878159	-0.00100708	6.10352e-05
0.01459	-0.0970932	-0.00219727	0
0.01461	-0.101065	-0.00280762	0.000793457
0.01463	-0.101036	-0.00283813	0.00134277
0.01465	-0.0974991	-0.00308228	0.000762939
0.01467	-0.0897873	-0.00228882	0.000610352
0.01469	-0.0791473	-0.00146484	0.000762939
0.01471	-0.0649704	-0.00177002	0.000457764
0.01473	-0.0476624	-0.00195312	-0.000305176
0.01475	-0.0287308	-0.00195312	-0.000610352
0.01477	-0.00863953	-0.00161743	-0.000579834
0.01479	0.0122345	-0.000244141	-3.05176e-05
0.01481	0.0330215	0.00115967	0.00128174
0.01483	0.0518951	0.00158691	0.00183105
0.01485	0.0681305	0.00115967	0.00137329
0.01487	0.0822495	0.000671387	0.00119019
0.01489	0.0939911	0.000732422	0.00192261
0.01491	0.100862	0.000732422	0.00219727
0.01493	0.102544	0.000549316	0.0012207
0.01495	0.100978	0.000213623	0.000396729
0.01497	0.0952667	0.000427246	-0.000823975
0.01499	0.0854095	0.00140381	-0.00180054
0.01501	0.0729431	0.0017395	-0.00177002
0.01503	0.0578964	0.00256348	-0.00149536
0.01505	0.0402985	0.0039978	-0.000701904
0.01507	0.0212509	0.0045166	0.000732422
0.01509	0.000753784	0.00439453	0.0010376
0.01511	-0.0206421	0.00378418	0.000305176
0.01513	-0.0410522	0.00289917	0.000213623
0.01515	-0.0603317	0.000610352	-0.000701904
0.01517	-0.076973	-0.00161743	-0.00189209
0.01519	-0.0893814	-0.00167847	-0.00131226
0.01521	-0.0989777	-0.00271606	-0.000671387
0.01523	-0.105153	-0.00390625	-0.000518799
0.01525	-0.106197	-0.00302124	-0.000152588
0.01527	-0.102399	-0.00244141	0.000457764
0.01529	-0.0952957	-0.00213623	0.0012207
0.01531	-0.0847137	-0.00128174	0.00134277
0.01533	-0.0701309	-0.000671387	0.000976562
0.01535	-0.0519531	-0.00088501	0.000823975
0.01537	-0.031514	-0.00112915	0.00143433
0.01539	-0.010582	-0.00106812	0.00167847
0.01541	0.0114807	-0.000488281	0.00167847
0.01543	0.0336014	6.10352e-05	0.0017395
0.01545	0.0535477	-0.00012207	0.00134277
0.01547	0.0712326	-0.000244141	0.000823975
0.01549	0.0855545	0.00012207	3.05176e-05
0.01551	0.0958176	0.000915527	-0.00012207
0.01553	0.102138	0.00115967	-0.00012207
0.01555	0.104776	0.0010376	-0.000213623
0.01557	0.103964	0.00140381	0.00012207
0.01559	0.0988037	0.0020752	-0.000335693
0.01561	0.0897003	0.0022583	-0.000579834
0.01563	0.0774658	0.00210571	-6.10352e-05
0.01565	0.0617233	0.00305176	-0.000335693
0.01567	0.0435455	0.00369263	-0.000671387
0.01569	0.0247589	0.00354004	-0.000183105
0.01571	0.00498657	0.00335693	-0.000244141
0.01573	-0.0164093	0.00210571	-0.000305176
0.01575	-0.0380371	0.000152588	0.000488281
0.01577	-0.0586792	-0.00164795	0.000518799
0.01579	-0.0770889	-0.0020752	-0.000488281
0.01581	-0.0927734	-0.00167847	-0.00170898
0.01583	-0.105298	-0.00177002	-0.00192261
0.01585	-0.111879	-0.00170898	-0.000762939
0.01587	-0.11214	-0.00183105	-0.000488281
0.01589	-0.10811	-0.00164795	-0.0012207
0.01591	-0.100166	-0.00158691	-0.00088501
0.01593	-0.0878159	-0.00204468	0.000518799
0.01595	-0.0712906	-0.00222778	0.0015564
0.01597	-0.0526779	-0.00186157	0.00183105
0.01599	-0.0339203	-0.00106812	0.00161743
0.01601	-0.0138	-0.000305176	0.00143433
0.01603	0.00913239	0.000366211	0.00167847
0.01605	0.0317459	0.000396729	0.00201416
0.01607	0.0506195	0.000701904	0.00210571
0.01609	0.066362	0.00186157	0.0015564
0.01611	0.0812637	0.00219727	0.000640869
0.01613	0.0948029	0.00216675	0.000213623
0.01615	0.104515	0.0020752	0.000366211
0.01617	0.109734	0.00170898	0.000549316
0.01619	0.11011	0.00140381	9.15527e-05
0.01621	0.105472	0.00167847	-0.000579834
0.01623	0.0960785	0.00302124	-0.00112915
0.01625	0.0827423	0.00378418	-0.00158691
0.01627	0.0675797	0.00344849	-0.00146484
0.01629	0.0500107	0.00332642	-0.00112915
0.01631	0.0291367	0.00286865	-0.000762939
0.01633	0.00576935	0.00186157	-0.000427246
0.01635	-0.0183517	0.00128174	-0.000579834
0.01637	-0.0412262	0.000152588	-0.00128174
0.01639	-0.0617523	-0.00100708	-0.00213623
0.01641	-0.0796692	-0.00195312	-0.00195312
0.01643	-0.0945419	-0.00296021	-0.0012207
0.01645	-0.105327	-0.00292969	-0.000427246
0.01647	-0.110835	-0.00265503	0.000335693
0.01649	-0.112169	-0.00219727	0.000854492
0.01651	-0.110284	-0.00149536	0.00143433
0.01653	-0.10437	-0.00161743	0.00149536
0.01655	-0.094165	-0.00186157	0.000610352
0.01657	-0.0794373	-0.00183105	-0.00012207
0.01659	-0.0606216	-0.00137329	-0.00012207
0.01661	-0.0402405	0.000366211	-0.000244141
0.01663	-0.0180328	0.000793457	-0.000152588
0.01665	0.0062912	-0.000396729	0.00131226
0.01667	0.0292816	3.05176e-05	0.00265503
0.01669	0.0498077	0.00100708	0.00292969
0.01671	0.0686234	0.00180054	0.00247192
0.01673	0.0852936	0.00186157	0.00143433
0.01675	0.0987747	0.00125122	0.000671387
0.01677	0.107791	0.0017395	0.000244141
0.01679	0.112517	0.0022583	-0.00012207
0.01681	0.11356	0.00271606	-0.000549316
0.01683	0.110255	0.0032959	-0.000671387
0.01685	0.101587	0.00274658	-0.000640869
0.01687	0.0885696	0.00210571	-0.00088501
0.01689	0.0726532	0.00167847	-0.0015564
0.01691	0.0541855	0.00112915	-0.00195312
0.01693	0.0326736	0.000762939	-0.00186157
0.01695	0.00898743	0.000488281	-0.000976562
0.01697	-0.0134232	0.000640869	0.000579834
0.01699	-0.0354279	0.000701904	0.000671387
0.01701	-0.0577225	-0.000396729	-9.15527e-05
0.01703	-0.0777267	-0.00140381	-0.00012207
0.01705	-0.0946289	-0.00247192	-0.000396729
0.01707	-0.10695	-0.00360107	-0.000518799
0.01709	-0.114604	-0.00335693	-0.000457764
0.01711	-0.118924	-0.00326538	-0.000793457
0.01713	-0.118315	-0.00421143	-0.00106812
0.01715	-0.111067	-0.00445557	-0.000518799
0.01717	-0.0986008	-0.0032959	0.000213623
0.01719	-0.0830612	-0.00125122	0.000671387
0.01721	-0.0644196	0.000793457	0.0015564
0.01723	-0.0429367	0.00234985	0.00213623
0.01725	-0.0195984	0.00274658	0.00262451
0.01727	0.00307312	0.00128174	0.00198364
0.01729	0.0242081	0	0.000213623
0.01731	0.0465317	0.000152588	0
0.01733	0.0675507	0.00106812	-0.00012207
0.01735	0.0855545	0.00210571	0.000244141
0.01737	0.100833	0.00299072	0.00198364
0.01739	0.111618	0.00335693	0.00222778
0.01741	0.118083	0.00228882	0.0015564
0.01743	0.118982	0.00158691	0.000427246
0.01745	0.114691	0.00274658	-0.000335693
0.01747	0.107327	0.00369263	0.000305176
0.01749	0.0959625	0.00378418	0.000274658
0.01751	0.0796112	0.00222778	-0.000701904
0.01753	0.059317	0.000671387	-0.00149536
0.01755	0.0371094	0.000854492	-0.00119019
0.01757	0.0134811	-0.000732422	-0.000427246
0.01759	-0.0109299	-0.00292969	-0.000457764
0.01761	-0.035022	-0.00411987	-0.000396729
0.01763	-0.0578384	-0.00549316	-0.000244141
0.01765	-0.0779587	-0.00546265	-0.000915527
0.01767	-0.0956436	-0.00427246	-0.00167847
0.01769	-0.109328	-0.00302124	-0.00152588
0.01771	-0.117126	-0.00210571	-0.000213623
0.01773	-0.120316	-0.00134277	0.00100708
0.01775	-0.119243	-0.000335693	0.0010376
0.01777	-0.113995	-0.000274658	0.000793457
0.01779	-0.104283	-0.000610352	0.000915527
0.01781	-0.0902802	-0.00106812	0.00106812
0.01783	-0.0726822	-0.00280762	0.00170898
0.01785	-0.0516922	-0.00354004	0.00164795
0.01787	-0.0283539	-0.00161743	0.00100708
0.01789	-0.00345001	3.05176e-05	0.000976562
0.01791	0.0216278	0.00149536	0.000976562
0.01793	0.0456619	0.00357056	0.000976562
0.01795	0.0681595	0.00369263	0.000244141
0.01797	0.087439	0.00350952	-0.00137329
0.01799	0.103355	0.00390625	-0.00262451
0.01801	0.114981	0.00402832	-0.00335693
0.01803	0.121214	0.00424194	-0.00302124
0.01805	0.123389	0.00476074	-0.00158691
0.01807	0.12104	0.00570679	-9.15527e-05
0.01809	0.1133	0.00543213	0.000976562
0.01811	0.100601	0.0038147	0.00152588
0.01813	0.0833801	0.00234985	0.00201416
0.01815	0.0631729	0.0012207	0.0017395
0.01817	0.0405884	-0.000579834	0.00012207
0.01819	0.0161194	-0.00216675	-0.00109863
0.01821	-0.00846558	-0.00326538	-0.000946045
0.01823	-0.0325577	-0.00521851	-0.000762939
0.01825	-0.0551132	-0.00552368	-0.000457764
0.01827	-0.0759003	-0.00408936	0.000305176
0.01829	-0.0950928	-0.00250244	0.000610352
0.01831	-0.109415	-0.00140381	0.000915527
0.01833	-0.118315	-0.0020752	0.00112915
0.01835	-0.12394	-0.00238037	0.000488281
0.01837	-0.125505	-0.00201416	0.000335693
0.01839	-0.121388	-0.00234985	0.000732422
0.01841	-0.111531	-0.00265503	0.000701904
0.01843	-0.0967453	-0.00198364	0.000610352
0.01845	-0.0777267	-0.000305176	0.000793457
0.01847	-0.0556641	0.000213623	0.00167847
0.01849	-0.0319489	-0.000854492	0.00228882
0.01851	-0.00681305	-0.000579834	0.00195312
0.01853	0.0185547	0.00125122	0.00112915
0.01855	0.0429657	0.00338745	0.000427246
0.01857	0.0655502	0.00588989	-6.10352e-05
0.01859	0.0851776	0.00720215	-0.0015564
0.01861	0.10266	0.00759888	-0.00289917
0.01863	0.117039	0.0071106	-0.00271606
0.01865	0.125998	0.00494385	-0.00158691
0.01867	0.128781	0.00253296	-0.000274658
0.01869	0.126143	0.00115967	-0.000579834
0.01871	0.118779	0.000671387	-0.00134277
0.01873	0.106487	0.000518799	-0.000579834
0.01875	0.0895554	0.000823975	0.00134277
0.01877	0.0687973	0.000732422	0.00140381
0.01879	0.0448502	0.000427246	-0.000732422
0.01881	0.0192215	-0.000854492	-0.00115967
0.01883	-0.00643616	-0.00289917	9.15527e-05
0.01885	-0.0305862	-0.00411987	0.000915527
0.01887	-0.0544464	-0.00646973	-0.00115967
0.01889	-0.076799	-0.00778198	-0.00357056
0.01891	-0.0952377	-0.00744629	-0.0020752
0.01893	-0.110226	-0.00732422	6.10352e-05
0.01895	-0.120808	-0.00558472	0.00115967
0.01897	-0.127274	-0.00372314	0.00131226
0.01899	-0.128694	-0.00228882	0.00180054
0.01901	-0.123389	-0.000610352	0.0032959
0.01903	-0.114546	0.0015564	0.00299072
0.01905	-0.101732	0.00338745	0.00177002
0.01907	-0.0835541	0.00296021	0.00125122
0.01909	-0.0616074	0.00128174	0.00115967
0.01911	-0.0370804	3.05176e-05	0.00143433
0.01913	-0.0112198	0.000335693	0.00112915
0.01915	0.0146118	0.00088501	-0.000549316
0.01917	0.0396896	0.000427246	-0.00231934
0.01919	0.0634918	0.000762939	-0.00256348
0.01921	0.0850327	0.00231934	-0.0022583
0.01923	0.104051	0.00448608	-0.00134277
0.01925	0.119098	0.0065918	-0.000457764
0.01927	0.128549	0.00708008	-6.10352e-05
0.01929	0.132898	0.00653076	0.000701904
0.01931	0.131332	0.00680542	0.000823975
0.01933	0.124142	0.00650024	0.000183105
0.01935	0.112285	0.00411987	-0.000854492
0.01937	0.0957886	0.000457764	-0.0017395
0.01939	0.0756973	-0.00320435	-0.00115967
0.01941	0.052243	-0.00485229	0.000457764
0.01943	0.0262085	-0.00601196	0.00134277
0.01945	-0.00017395	-0.00750732	0.000640869
0.01947	-0.0264984	-0.00769043	-0.000213623
0.01949	-0.0527359	-0.00762939	-0.000183105
0.01951	-0.07677	-0.0065918	0
0.01953	-0.0970642	-0.00442505	-0.000305176
0.01955	-0.113242	-0.00265503	-0.000732422
0.01957	-0.124635	-0.00134277	-6.10352e-05
0.01959	-0.130927	-0.00112915	0.00119019
0.01961	-0.131796	-0.00195312	0.00109863
0.01963	-0.127419	-0.00204468	0.00167847
0.01965	-0.118692	-0.00106812	0.00296021
0.01967	-0.105994	0.000183105	0.00305176
0.01969	-0.0891205	0.00170898	0.00234985
0.01971	-0.0683334	0.00292969	9.15527e-05
0.01973	-0.0443283	0.00314331	-0.0012207
0.01975	-0.0178879	0.00335693	-0.000671387
0.01977	0.00988617	0.00357056	-0.000762939
0.01979	0.0378052	0.00378418	-0.000701904
0.01981	0.0638107	0.00430298	-0.00115967
0.01983	0.0859024	0.00442505	-0.00210571
0.01985	0.104602	0.00497437	-0.0015564
0.01987	0.120171	0.00540161	-6.10352e-05
0.01989	0.130579	0.00485229	0.000335693
0.01991	0.135681	0.00357056	-0.00012207
0.01993	0.135855	0.00238037	0.000518799
0.01995	0.129419	0.00192261	0.000213623
0.01997	0.117358	0.0012207	-0.000579834
0.01999	0.101529	-0.00012207	-0.000213623
0.02001	0.0815247	-0.00234985	-0.000488281
0.02003	0.0580704	-0.00442505	-0.000274658
0.02005	0.0322098	-0.00531006	0.000152588
0.02007	0.00530548	-0.00656128	-0.000244141
0.02009	-0.0218887	-0.00692749	-0.000396729
0.02011	-0.0495178	-0.00613403	-0.0012207
0.02013	-0.0760742	-0.00543213	-0.00183105
0.02015	-0.0990356	-0.0043335	-0.00143433
0.02017	-0.117387	-0.00378418	-0.00177002
0.02019	-0.130028	-0.00314331	-0.0015564
0.02021	-0.136203	-0.00186157	0.000213623
0.02023	-0.137218	-0.000854492	0.00128174
0.02025	-0.13313	-0.000427246	0.00195312
0.02027	-0.123997	-0.00012207	0.00308228
0.02029	-0.110864	0.00106812	0.00299072
0.02031	-0.0930054	0.00238037	0.00183105
0.02033	-0.0713776	0.00402832	0.000610352
0.02035	-0.0473724	0.00540161	-6.10352e-05
0.02037	-0.020903	0.0055542	-0.000183105
0.02039	0.00666809	0.00637817	-0.0012207
0.02041	0.0339493	0.00695801	-0.00189209
0.02043	0.0599548	0.00604248	-0.0012207
0.02045	0.083757	0.00476074	-0.000823975
0.02047	0.104399	0.00326538	-0.00112915
0.02049	0.121127	0.00250244	-0.000915527
0.02051	0.133826	0.00186157	0.000976562
0.02053	0.140262	0.0017395	0.00213623
0.02055	0.139595	0.00201416	0.000946045
0.02057	0.133942	0.00128174	0.000793457
0.02059	0.123186	0.000244141	0.00143433
0.02061	0.107733	-0.00161743	0.00180054
0.02063	0.0882797	-0.00393677	0.00134277
0.02065	0.0642166	-0.00424194	-0.000457764
0.02067	0.0370514	-0.00445557	-0.00189209
0.02069	0.00890045	-0.00497437	-0.00253296
0.02071	-0.0193954	-0.00564575	-0.00244141
0.02073	-0.0470825	-0.00732422	-0.00137329
0.02075	-0.0730011	-0.00762939	-0.000427246
0.02077	-0.0961655	-0.00588989	-0.000244141
0.02079	-0.115271	-0.0039978	0.000305176
0.02081	-0.129622	-0.00326538	0.00112915
0.02083	-0.139044	-0.00268555	0.00149536
0.02085	-0.14261	-0.00100708	0.00231934
0.02087	-0.140639	0.00131226	0.00234985
0.02089	-0.133275	0.00320435	0.00146484
0.02091	-0.119504	0.00369263	0.0015564
0.02093	-0.100804	0.0032959	0.000701904
0.02095	-0.0786545	0.00323486	-0.000518799
0.02097	-0.0521851	0.00387573	-9.15527e-05
0.02099	-0.0236282	0.00445557	6.10352e-05
0.02101	0.00446472	0.0039978	-0.000335693
0.02103	0.0320068	0.00390625	-0.000549316
0.02105	0.0587372	0.00460815	-0.000640869
0.02107	0.083902	0.00488281	-0.000274658
0.02109	0.105588	0.00515747	-0.000183105
0.02111	0.122142	0.00445557	-0.000671387
0.02113	0.133913	0.00296021	-0.000671387
0.02115	0.14119	0.00131226	-0.000274658
0.02117	0.142697	-0.0012207	-0.000152588
0.02119	0.138667	-0.00231934	0.000335693
0.02121	0.1291	-0.00286865	0.0010376
0.02123	0.113705	-0.00375366	0.00131226
0.02125	0.0937012	-0.00390625	0.000701904
0.02127	0.069725	-0.00482178	-9.15527e-05
0.02129	0.0427338	-0.00479126	-0.000549316
0.02131	0.0143509	-0.00442505	-0.0012207
0.02133	-0.0145538	-0.00476074	-0.00177002
0.02135	-0.0427338	-0.00436401	-0.00149536
0.02137	-0.0692612	-0.0039978	-0.000457764
0.02139	-0.0940201	-0.00305176	0.000152588
0.02141	-0.115822	-0.00256348	-0.000518799
0.02143	-0.132753	-0.00219727	-0.00128174
0.02145	-0.143364	-0.00137329	-0.000488281
0.02147	-0.147307	-0.00143433	0.00112915
0.02149	-0.146234	-0.000823975	0.0012207
0.02151	-0.139189	0.000335693	0.00119019
0.02153	-0.125505	0.00228882	0.0017395
0.02155	-0.107182	0.00436401	0.00177002
0.02157	-0.0845108	0.00531006	0.00140381
0.02159	-0.0583313	0.00561523	0.000366211
0.02161	-0.0300354	0.0045166	-0.000488281
0.02163	-0.000405884	0.0043335	-0.000549316
0.02165	0.0290207	0.00531006	-0.000396729
0.02167	0.0571136	0.00518799	-0.000366211
0.02169	0.0830032	0.00466919	-0.00088501
0.02171	0.105066	0.00354004	-0.0015564
0.02173	0.122664	0.00204468	-0.00186157
0.02175	0.136522	0.000762939	-0.00100708
0.02177	0.14519	-6.10352e-05	0
0.02179	0.147075	-0.000305176	-3.05176e-05
0.02181	0.143074	-0.00115967	6.10352e-05
0.02183	0.133507	-0.0027771	0.00012207
0.02185	0.118199	-0.00421143	-0.000213623
0.02187	0.0983688	-0.00497437	-0.000396729
0.02189	0.0754654	-0.00576782	-0.000366211
0.02191	0.0493149	-0.00598145	-0.000274658
0.02193	0.0203522	-0.0057373	-0.000335693
0.02195	-0.0102341	-0.00567627	-0.000854492
0.02197	-0.0404724	-0.00427246	-0.00164795
0.02199	-0.0685654	-0.00286865	-0.00128174
0.02201	-0.09431	-0.00213623	-0.00088501
0.02203	-0.116373	-0.00164795	-0.00112915
0.02205	-0.133478	-0.00119019	-0.000946045
0.02207	-0.144756	0.000152588	-0.000610352
0.02209	-0.150728	0.0012207	-0.000488281
0.02211	-0.151308	0.00234985	-0.000244141
0.02213	-0.144147	0.00283813	0.00125122
0.02215	-0.131013	0.00228882	0.0020752
0.02217	-0.11414	0.00305176	0.000976562
0.02219	-0.0920486	0.00448608	0.000335693
0.02221	-0.0650284	0.00521851	0.00088501
0.02223	-0.0355438	0.00549316	0.0012207
0.02225	-0.00533447	0.00640869	0.000488281
0.02227	0.0254837	0.00726318	-9.15527e-05
0.02229	0.0553162	0.00537109	-9.15527e-05
0.02231	0.0825104	0.00363159	-3.05176e-05
0.02233	0.105762	0.00296021	-0.000488281
0.02235	0.124345	0.000793457	-0.00125122
0.02237	0.139044	-0.000488281	-0.00109863
0.02239	0.148003	-0.000854492	-0.000946045
0.02241	0.150554	-0.00213623	-0.00115967
0.02243	0.14751	-0.00289917	-0.00125122
0.02245	0.138319	-0.00320435	-0.00134277
0.02247	0.1242	-0.00393677	-0.000701904
0.02249	0.105269	-0.00546265	0.000366211
0.02251	0.0818146	-0.00646973	0.000640869
0.02253	0.0545334	-0.006073	0
0.02255	0.0242081	-0.00482178	-0.000854492
0.02257	-0.00649414	-0.00335693	-0.00088501
0.02259	-0.0368195	-0.00289917	-0.000335693
0.02261	-0.06642	-0.00271606	-0.000457764
0.02263	-0.0932373	-0.00183105	-0.000854492
0.02265	-0.115996	-0.0012207	-0.000793457
0.02267	-0.133913	-0.00119019	-0.000579834
0.02269	-0.146582	-0.000396729	9.15527e-05
0.02271	-0.153569	0.0010376	0.000549316
0.02273	-0.154845	0.00308228	0.000305176
0.02275	-0.149713	0.00445557	0.000274658
0.02277	-0.137885	0.00396729	0.00088501
0.02279	-0.120663	0.00384521	0.00109863
0.02281	-0.0976151	0.00415039	0.0012207
0.02283	-0.069812	0.00457764	0.00183105
0.02285	-0.0408783	0.00527954	0.00134277
0.02287	-0.010495	0.00588989	0.00119019
0.02289	0.0203522	0.00616455	0.000762939
0.02291	0.0501266	0.00500488	-0.000549316
0.02293	0.0783646	0.00323486	-0.00112915
0.02295	0.103355	0.00134277	-0.0015564
0.02297	0.125012	-0.000427246	-0.00115967
0.02299	0.141972	-0.0012207	0.000305176
0.02301	0.152844	-0.00183105	0.00106812
0.02303	0.157222	-0.00265503	0.000854492
0.02305	0.154468	-0.00344849	6.10352e-05
0.02307	0.145451	-0.00375366	-0.000152588
0.02309	0.130173	-0.00448608	-0.000610352
0.02311	0.109415	-0.00564575	-0.0022583
0.02313	0.0852646	-0.00564575	-0.00317383
0.02315	0.0581863	-0.00537109	-0.00234985
0.02317	0.0286438	-0.00534058	-0.000915527
0.02319	-0.00162354	-0.0039978	0
0.02321	-0.0321518	-0.00286865	0.000427246
0.02323	-0.0621002	-0.00210571	0.000793457
0.02325	-0.0897873	-0.000762939	0.00137329
0.02327	-0.114082	-0.000335693	0.00195312
0.02329	-0.134174	0.000213623	0.00112915
0.02331	-0.14893	0.0010376	-0.000335693
0.02333	-0.156642	0.0015564	-6.10352e-05
0.02335	-0.158701	0.00253296	0.000152588
0.02337	-0.154468	0.00338745	-6.10352e-05
0.02339	-0.143451	0.00421143	-0.000244141
0.02341	-0.127187	0.00549316	-0.000915527
0.02343	-0.104863	0.00616455	-0.000396729
0.02345	-0.0779587	0.00662231	0.000579834
0.02347	-0.0480682	0.00653076	0.00119019
0.02349	-0.0160324	0.00527954	0.00134277
0.02351	0.0166702	0.00354004	0.00131226
0.02353	0.0481552	0.0017395	0.00115967
0.02355	0.0770889	0.00128174	0.000915527
0.02357	0.1035	0.000488281	0.000946045
0.02359	0.12536	-0.00109863	-0.000457764
0.02361	0.142436	-0.000854492	-0.00146484
0.02363	0.154149	-0.00140381	-0.0012207
0.02365	0.158817	-0.00302124	-0.00170898
0.02367	0.157976	-0.00411987	-0.00115967
0.02369	0.151134	-0.00540161	-0.000335693
0.02371	0.137334	-0.00622559	-0.000305176
0.02373	0.117996	-0.00668335	-0.000549316
0.02375	0.0933533	-0.00646973	-0.00146484
0.02377	0.0654053	-0.00534058	-0.00140381
0.02379	0.0354568	-0.00439453	-0.000793457
0.02381	0.003479	-0.00363159	-0.000366211
0.02383	-0.0288467	-0.00292969	0.000274658
0.02385	-0.0609116	-0.00195312	-0.000335693
0.02387	-0.0904541	-0.000854492	-0.00134277
0.02389	-0.114865	-6.10352e-05	-0.000457764
0.02391	-0.134811	0.00119019	0.00112915
0.02393	-0.150177	0.00238037	0.00134277
0.02395	-0.159599	0.00305176	0.000793457
0.02397	-0.162904	0.00378418	-0.000183105
0.02399	-0.159889	0.00390625	-0.000946045
0.02401	-0.14951	0.00466919	-0.000701904
0.02403	-0.132782	0.00579834	-0.000305176
0.02405	-0.110371	0.00558472	0.000244141
0.02407	-0.0836411	0.00546265	0.000640869
0.02409	-0.0538086	0.00552368	0.000640869
0.02411	-0.0219757	0.00457764	0.000518799
0.02413	0.00994415	0.00311279	0
0.02415	0.0421249	0.00186157	-0.000152588
0.02417	0.0735229	0.000946045	0.000183105
0.02419	0.102399	6.10352e-05	0.000610352
0.02421	0.126781	-0.000732422	0.000793457
0.02423	0.144872	-0.00119019	0.000823975
0.02425	0.156845	-0.00192261	0.00012207
0.02427	0.162411	-0.0032959	-0.00106812
0.02429	0.162614	-0.00466919	-0.00100708
0.02431	0.15612	-0.00515747	-0.00100708
0.02433	0.142726	-0.00558472	-0.00119019
0.02435	0.124113	-0.00613403	-0.000823975
0.02437	0.0997025	-0.00543213	-0.0015564
0.02439	0.0711166	-0.00512695	-0.00268555
0.02441	0.0400375	-0.0050354	-0.00280762
0.02443	0.00747986	-0.00308228	-0.00189209
0.02445	-0.0246429	-0.0012207	-0.000518799
0.02447	-0.05578	-0.000793457	0.000671387
0.02449	-0.0858154	-0.000518799	0.00109863
0.02451	-0.113068	0.000213623	0.00106812
0.02453	-0.13542	0.00177002	0.00140381
0.02455	-0.151917	0.003479	0.0012207
0.02457	-0.162585	0.00424194	0.000976562
0.02459	-0.167079	0.00488281	0.000793457
0.02461	-0.165079	0.00549316	-6.10352e-05
0.02463	-0.155656	0.00616455	-6.10352e-05
0.02465	-0.138754	0.00646973	0.000518799
0.02467	-0.116982	0.00595093	-0.000152588
0.02469	-0.09086	0.00454712	-0.000823975
0.02471	-0.0602158	0.0027771	-0.000244141
0.02473	-0.0274551	0.00244141	0.000366211
0.02475	0.0062912	0.00256348	0.000274658
0.02477	0.0406754	0.00216675	0.00131226
0.02479	0.073349	0.00146484	0.00274658
0.02481	0.101906	-0.000244141	0.0022583
0.02483	0.125157	-0.00210571	0.000976562
0.02485	0.143045	-0.00384521	-0.000366211
0.02487	0.156874	-0.00476074	-0.000335693
0.02489	0.165224	-0.00540161	0.000335693
0.02491	0.166325	-0.00634766	-0.000335693
0.02493	0.161832	-0.00662231	-0.000305176
0.02495	0.150844	-0.00717163	0.000427246
0.02497	0.13284	-0.00656128	0.000640869
0.02499	0.109125	-0.00488281	0.000396729
0.02501	0.0806839	-0.00390625	-0.000305176
0.02503	0.048822	-0.00283813	-0.000335693
0.02505	0.0143509	-0.00164795	-0.000152588
0.02507	-0.0204681	0.00012207	-0.000366211
0.02509	-0.0540985	0.00250244	-0.000366211
0.02511	-0.0855835	0.00393677	-0.000732422
0.02513	-0.113387	0.00430298	-0.000915527
0.02515	-0.136725	0.00357056	-0.000549316
0.02517	-0.154149	0.00292969	0.000305176
0.02519	-0.16618	0.0038147	0.00137329
0.02521	-0.172791	0.00427246	0.00100708
0.02523	-0.171863	0.00457764	0.000244141
0.02525	-0.16302	0.00485229	0.000671387
0.02527	-0.147017	0.00460815	0.00186157
0.02529	-0.12507	0.00466919	0.00314331
0.02531	-0.0982819	0.00531006	0.00228882
0.02533	-0.0670868	0.00537109	0.000427246
0.02535	-0.0328476	0.00332642	-9.15527e-05
0.02537	0.00263824	0.00115967	-0.000244141
0.02539	0.0381531	-0.00012207	-0.000427246
0.02541	0.0713486	-0.00149536	-0.00164795
0.02543	0.101181	-0.0027771	-0.00158691
0.02545	0.126897	-0.00390625	0.000976562
0.02547	0.146901	-0.00543213	0.00201416
0.02549	0.161426	-0.00735474	0.00149536
0.02551	0.170152	-0.00799561	0.00088501
0.02553	0.17195	-0.00863647	0.00134277
0.02555	0.16563	-0.00930786	0.00238037
0.02557	0.15296	-0.00848389	0.00192261
0.02559	0.136522	-0.00708008	0.0010376
0.02561	0.115097	-0.00512695	-3.05176e-05
0.02563	0.0881058	-0.00296021	-0.000610352
0.02565	0.0565048	-0.000518799	0
0.02567	0.0226135	0.0010376	-0.000518799
0.02569	-0.0120026	0.00146484	-0.00210571
0.02571	-0.0476624	0.00231934	-0.00262451
0.02573	-0.0823364	0.00286865	-0.00158691
0.02575	-0.113705	0.00335693	-0.000518799
0.02577	-0.140784	0.00405884	-0.00140381
0.02579	-0.162209	0.00448608	-0.00216675
0.02581	-0.176125	0.00500488	-0.00119019
0.02583	-0.181111	0.00473022	-0.000823975
0.02585	-0.177284	0.00408936	-0.000915527
0.02587	-0.166992	0.00430298	-0.00112915
0.02589	-0.151366	0.00466919	-9.15527e-05
0.02591	-0.129245	0.00439453	0.00204468
0.02593	-0.101384	0.00320435	0.00177002
0.02595	-0.0694351	0.00204468	0.000427246
0.02597	-0.0357758	0.00112915	-0.000732422
0.02599	-0.00217438	-6.10352e-05	-0.000976562
0.02601	0.0317169	-0.00128174	-3.05176e-05
0.02603	0.0648834	-0.00308228	0.000213623
0.02605	0.0957886	-0.00524902	0.000915527
0.02607	0.123128	-0.00680542	0.00115967
0.02609	0.145393	-0.00744629	-0.000366211
0.02611	0.161107	-0.00714111	-0.00195312
0.02613	0.171196	-0.00622559	-0.00198364
0.02615	0.175632	-0.00570679	-0.00088501
0.02617	0.172993	-0.00512695	-0.00012207
0.02619	0.163542	-0.00375366	0.000976562
0.02621	0.147278	-0.00332642	0.00228882
0.02623	0.125244	-0.00384521	0.00274658
0.02625	0.0973541	-0.0038147	0.0017395
0.02627	0.063028	-0.00311279	-0.000396729
0.02629	0.0266144	-0.0017395	-0.000946045
0.02631	-0.0100021	-9.15527e-05	-0.000488281
0.02633	-0.0469376	0.00238037	-0.00125122
0.02635	-0.0826843	0.0050354	-0.00201416
0.02637	-0.115445	0.00631714	-0.0020752
0.02639	-0.141595	0.00674438	-0.00177002
0.02641	-0.160585	0.00704956	-0.00119019
0.02643	-0.173718	0.00628662	-0.000671387
0.02645	-0.18027	0.00540161	-0.000396729
0.02647	-0.179517	0.00549316	-0.000335693
0.02649	-0.171544	0.00488281	-0.000518799
0.02651	-0.156787	0.0038147	-0.000396729
0.02653	-0.136377	0.00213623	0
0.02655	-0.110516	0.000518799	-0.000244141
0.02657	-0.0794952	6.10352e-05	-0.00088501
0.02659	-0.0464737	-0.000915527	-0.00195312
0.02661	-0.0118286	-0.00164795	-0.00222778
0.02663	0.0246429	-0.00195312	-0.000854492
0.02665	0.0602158	-0.00283813	0.000610352
0.02667	0.0927734	-0.00396729	0.00125122
0.02669	0.121388	-0.00491333	0.00134277
0.02671	0.146582	-0.00485229	0.00152588
0.02673	0.166644	-0.00537109	0.00161743
0.02675	0.17885	-0.00671387	0.00195312
0.02677	0.182996	-0.00732422	0.00204468
0.02679	0.179778	-0.00698853	0.00177002
0.02681	0.170036	-0.00601196	0.00152588
0.02683	0.152612	-0.00494385	6.10352e-05
0.02685	0.128578	-0.00308228	-0.00137329
0.02687	0.100195	-0.000610352	-0.00161743
0.02689	0.0678116	0.000701904	-0.00149536
0.02691	0.0327316	0.00167847	-0.000183105
0.02693	-0.00460968	0.00265503	0.000976562
0.02695	-0.0425598	0.00350952	0.000854492
0.02697	-0.0785965	0.00506592	0.000335693
0.02699	-0.112082	0.00561523	-0.000671387
0.02701	-0.140436	0.00491333	-0.0010376
0.02703	-0.16102	0.00500488	-0.000305176
0.02705	-0.17511	0.00494385	-0.000488281
0.02707	-0.182909	0.00448608	-0.00088501
0.02709	-0.183286	0.00430298	-0.000366211
0.02711	-0.176501	0.0038147	0.000335693
0.02713	-0.162933	0.00338745	0.000335693
0.02715	-0.142262	0.00305176	9.15527e-05
0.02717	-0.115851	0.00228882	-0.00012207
0.02719	-0.0858734	0.00140381	-0.00100708
0.02721	-0.0527359	0.000244141	-0.00195312
0.02723	-0.017569	-0.00137329	-0.00180054
0.02725	0.0182068	-0.00289917	-0.000518799
0.02727	0.0536346	-0.00424194	0.00012207
0.02729	0.087439	-0.00515747	9.15527e-05
0.02731	0.118808	-0.00549316	0.000518799
0.02733	0.146669	-0.0062561	0.00152588
0.02735	0.168674	-0.00686646	0.00302124
0.02737	0.182097	-0.00634766	0.00259399
0.02739	0.187431	-0.00549316	0.00149536
0.02741	0.18633	-0.00457764	0.00274658
0.02743	0.176733	-0.00292969	0.00280762
0.02745	0.158759	-0.00158691	0.000518799
0.02747	0.13542	-0.00100708	-0.00149536
0.02749	0.107298	-0.000183105	-0.00192261
0.02751	0.0741898	0.000640869	-0.000854492
0.02753	0.0376022	0.00158691	-0.000701904
0.02755	-0.00118866	0.00268555	-0.00146484
0.02757	-0.0393417	0.00338745	-0.00152588
0.02759	-0.0752914	0.00436401	-0.00164795
0.02761	-0.108342	0.00485229	-0.00177002
0.02763	-0.136493	0.00494385	-0.000396729
0.02765	-0.15957	0.00527954	0.00143433
0.02767	-0.176183	0.00518799	0.00189209
0.02769	-0.185315	0.0057373	0.0012207
0.02771	-0.188214	0.00564575	0.00012207
0.02773	-0.18372	0.0043335	-0.000701904
0.02775	-0.170848	0.00283813	-0.000762939
0.02777	-0.149626	0.000732422	-0.000366211
0.02779	-0.123215	-0.000762939	-0.000793457
0.02781	-0.0940781	-0.00164795	-0.00213623
0.02783	-0.0603027	-0.0020752	-0.00274658
0.02785	-0.0227295	-0.00280762	-0.00180054
0.02787	0.0151337	-0.00396729	-3.05176e-05
0.02789	0.0513733	-0.0038147	0.000579834
0.02791	0.0858154	-0.00369263	-0.000488281
0.02793	0.118547	-0.00466919	-0.000610352
0.02795	0.146408	-0.00549316	0.00088501
0.02797	0.167601	-0.00598145	0.00271606
0.02799	0.182706	-0.00634766	0.00390625
0.02801	0.190244	-0.00604248	0.0032959
0.02803	0.189635	-0.00421143	0.00192261
0.02805	0.180618	-0.00222778	0.000915527
0.02807	0.163716	-0.00137329	-0.000579834
0.02809	0.142349	-0.000640869	-0.00149536
0.02811	0.115967	0.000732422	-0.000427246
0.02813	0.0830612	0.00228882	0.000274658
0.02815	0.045488	0.00326538	-0.000305176
0.02817	0.00634918	0.00430298	-0.000640869
0.02819	-0.0322098	0.00521851	-0.000579834
0.02821	-0.0700729	0.00552368	-0.000946045
0.02823	-0.105385	0.00570679	-0.00137329
0.02825	-0.135449	0.00491333	-0.000671387
0.02827	-0.159976	0.00415039	0.000183105
0.02829	-0.17798	0.00363159	0.000305176
0.02831	-0.189171	0.00268555	0.000366211
0.02833	-0.193172	0.00299072	0.000183105
0.02835	-0.188591	0.0032959	0.000488281
0.02837	-0.17653	0.00274658	0.000396729
0.02839	-0.15786	0.00204468	-0.000671387
0.02841	-0.133072	0.000274658	-0.0017395
0.02843	-0.102515	-0.00100708	-0.00234985
0.02845	-0.0670578	-0.0020752	-0.00265503
0.02847	-0.0291946	-0.00430298	-0.00234985
0.02849	0.0094223	-0.00601196	-0.00134277
0.02851	0.0478943	-0.00619507	-0.000488281
0.02853	0.0848297	-0.0057373	0.000274658
0.02855	0.118721	-0.00616455	0.00131226
0.02857	0.146727	-0.0062561	0.00164795
0.02859	0.168355	-0.00518799	0.00146484
0.02861	0.183778	-0.00466919	0.00164795
0.02863	0.191403	-0.00421143	0.00183105
0.02865	0.191519	-0.00338745	0.00210571
0.02867	0.184474	-0.00210571	0.00183105
0.02869	0.170616	-0.000213623	0.000854492
0.02871	0.150148	0.00192261	0.000640869
0.02873	0.122461	0.00372314	0.000366211
0.02875	0.0892365	0.00393677	0.000152588
0.02877	0.05233	0.0039978	6.10352e-05
0.02879	0.0133362	0.0043335	-0.00134277
0.02881	-0.0256866	0.00396729	-0.00195312
0.02883	-0.0638397	0.00405884	-0.00149536
0.02885	-0.100021	0.0039978	-0.0012207
0.02887	-0.132492	0.00332642	-0.000396729
0.02889	-0.159599	0.00302124	0.000427246
0.02891	-0.180241	0.00357056	0.000793457
0.02893	-0.193752	0.00411987	0.000213623
0.02895	-0.198477	0.00296021	-0.000305176
0.02897	-0.194099	0.00158691	0.000518799
0.02899	-0.182706	0.000518799	0.000579834
0.02901	-0.164731	-0.000244141	-0.000335693
0.02903	-0.139885	-0.000671387	-0.000854492
0.02905	-0.109096	-0.00231934	-0.00149536
0.02907	-0.0741608	-0.00378418	-0.00192261
0.02909	-0.0359207	-0.00521851	-0.00146484
0.02911	0.00466766	-0.00604248	-3.05176e-05
0.02913	0.0449951	-0.00546265	0.0012207
0.02915	0.0832062	-0.00479126	0.00137329
0.02917	0.117271	-0.00402832	0.00109863
0.02919	0.145364	-0.00378418	0.000518799
0.02921	0.167978	-0.00338745	0.00012207
0.02923	0.184706	-0.00302124	0.000457764
0.02925	0.194853	-0.00222778	0.00112915
0.02927	0.197375	9.15527e-05	0.0022583
0.02929	0.191026	0.000671387	0.00216675
0.02931	0.176733	-0.000366211	0.00128174
0.02933	0.155338	-9.15527e-05	0.00131226
0.02935	0.127332	0.00143433	0.00106812
0.02937	0.094194	0.00308228	0.00012207
0.02939	0.0572876	0.0032959	-0.00137329
0.02941	0.0185547	0.00314331	-0.00265503
0.02943	-0.020874	0.00466919	-0.00299072
0.02945	-0.0605637	0.00650024	-0.0038147
0.02947	-0.0971802	0.00692749	-0.00344849
0.02949	-0.129303	0.00610352	-0.00146484
0.02951	-0.156729	0.00473022	0.000183105
0.02953	-0.178067	0.00262451	0.00167847
0.02955	-0.192795	0.00128174	0.00231934
0.02957	-0.199985	0.000762939	0.00234985
0.02959	-0.199608	-0.00088501	0.00186157
0.02961	-0.191142	-0.00189209	0.000152588
0.02963	-0.174327	-0.00204468	-0.00100708
0.02965	-0.14951	-0.00271606	-0.0012207
0.02967	-0.117967	-0.00360107	-0.00140381
0.02969	-0.0821625	-0.00439453	-0.00167847
0.02971	-0.0423859	-0.00366211	-0.00134277
0.02973	-0.000956726	-0.00305176	-0.000183105
0.02975	0.0392838	-0.00430298	-0.000183105
0.02977	0.0774078	-0.00601196	-0.00128174
0.02979	0.112343	-0.00646973	-0.00112915
0.02981	0.143828	-0.00488281	3.05176e-05
0.02983	0.169427	-0.00372314	0.000640869
0.02985	0.187953	-0.00326538	0.00106812
0.02987	0.199086	-0.0017395	0.00106812
0.02989	0.201753	-0.000427246	0.00125122
0.02991	0.19639	0.000488281	0.00204468
0.02993	0.18259	0.00189209	0.0017395
0.02995	0.161397	0.00292969	0.0010376
0.02997	0.134666	0.00305176	0.00106812
0.02999	0.102109	0.00320435	0.000732422
0.03001	0.0651733	0.00354004	0.00012207
0.03003	0.0254837	0.00415039	-0.000701904
0.03005	-0.0151627	0.00500488	-0.00143433
0.03007	-0.0546494	0.00527954	-0.00125122
0.03009	-0.0916428	0.00485229	-0.000396729
0.03011	-0.125331	0.00390625	-6.10352e-05
0.03013	-0.154903	0.00375366	-0.000366211
0.03015	-0.178647	0.00332642	-0.000518799
0.03017	-0.195317	0.00201416	-0.000976562
0.03019	-0.20471	0.000549316	-0.00201416
0.03021	-0.205667	-0.00100708	-0.00204468
0.03023	-0.197115	-0.00106812	-0.000549316
0.03025	-0.180473	-0.00112915	0.000518799
0.03027	-0.156903	-0.00250244	0.000549316
0.03029	-0.126172	-0.00405884	0.000762939
0.03031	-0.0897583	-0.00598145	0.000762939
0.03033	-0.0499237	-0.00738525	0.000396729
0.03035	-0.00826263	-0.00726318	0.000457764
0.03037	0.0342972	-0.00622559	0.00137329
0.03039	0.0750885	-0.00500488	0.00180054
0.03041	0.111531	-0.0043335	0.000732422
0.03043	0.143364	-0.00378418	-6.10352e-05
0.03045	0.169398	-0.00259399	0.000213623
0.03047	0.18833	-0.000671387	0.000244141
0.03049	0.199753	0.000946045	-9.15527e-05
0.03051	0.203754	0.00088501	0.000244141
0.03053	0.200043	0.000152588	0.000610352
0.03055	0.187866	0.000854492	0.000427246
0.03057	0.16879	0.00213623	0.000976562
0.03059	0.143103	0.00363159	0.00146484
0.03061	0.110748	0.00515747	0.00152588
0.03063	0.0735809	0.00497437	0.00152588
0.03065	0.0335434	0.00488281	0.00115967
0.03067	-0.0076828	0.00534058	0.000915527
0.03069	-0.049025	0.0050354	0.000366211
0.03071	-0.0883087	0.00457764	-0.00012207
0.03073	-0.123592	0.00430298	-0.000183105
0.03075	-0.154758	0.00372314	-0.000946045
0.03077	-0.17998	0.00222778	-0.0015564
0.03079	-0.197549	0.000152588	-0.00158691
0.03081	-0.20761	-0.00152588	-0.00222778
0.03083	-0.209291	-0.00219727	-0.00244141
0.03085	-0.202159	-0.00238037	-0.00201416
0.03087	-0.186736	-0.00286865	-0.00183105
0.03089	-0.163455	-0.00286865	-0.00131226
0.03091	-0.133623	-0.00360107	-0.000457764
0.03093	-0.097847	-0.00479126	0.000518799
0.03095	-0.0574615	-0.00509644	0.00134277
0.03097	-0.0155975	-0.00534058	0.00131226
0.03099	0.0266144	-0.00521851	0.00109863
0.03101	0.0678696	-0.00436401	0.000762939
0.03103	0.106429	-0.00317383	0.000183105
0.03105	0.140697	-0.00308228	0.000152588
0.03107	0.168993	-0.00299072	0.000396729
0.03109	0.190591	-0.00158691	0.000335693
0.03111	0.204073	-0.000579834	-3.05176e-05
0.03113	0.20903	0.000793457	-0.000274658
0.03115	0.205899	0.00268555	0.000457764
0.03117	0.194099	0.00393677	0.000946045
0.03119	0.175023	0.00421143	0.000762939
0.03121	0.149307	0.00396729	0.000671387
0.03123	0.116837	0.00454712	0.000152588
0.03125	0.080336	0.00473022	0.00012207
0.03127	0.0406754	0.00534058	0.000244141
0.03129	-0.00107269	0.00576782	0.000244141
0.03131	-0.0422989	0.00424194	0.0012207
0.03133	-0.0823074	0.00369263	0.00180054
0.03135	-0.119156	0.00354004	0.00222778
0.03137	-0.151859	0.00234985	0.00183105
0.03139	-0.179633	0.00125122	3.05176e-05
0.03141	-0.200362	-0.000640869	-0.00180054
0.03143	-0.21277	-0.00259399	-0.00338745
0.03145	-0.215002	-0.00265503	-0.00332642
0.03147	-0.208305	-0.00189209	-0.00302124
0.03149	-0.193259	-0.00189209	-0.00292969
0.03151	-0.169543	-0.00241089	-0.00152588
0.03153	-0.138986	-0.00332642	-0.00012207
0.03155	-0.102979	-0.00378418	0.000915527
0.03157	-0.0632019	-0.0038147	0.00167847
0.03159	-0.0216278	-0.00460815	0.00204468
0.03161	0.0202942	-0.00485229	0.00140381
0.03163	0.0618683	-0.00482178	0.000183105
0.03165	0.101268	-0.00509644	-0.000366211
0.03167	0.136609	-0.00439453	-0.000152588
0.03169	0.166789	-0.00299072	0.000427246
0.03171	0.190649	-0.00131226	0.0010376
0.03173	0.20703	0.00177002	0.00170898
0.03175	0.213872	0.00549316	0.00204468
0.03177	0.21106	0.00726318	0.000915527
0.03179	0.199985	0.00662231	-0.000915527
0.03181	0.181169	0.00454712	-0.00177002
0.03183	0.155685	0.00302124	-0.00137329
0.03185	0.124809	0.00247192	-0.000610352
0.03187	0.0890335	0.00183105	0.000305176
0.03189	0.048996	0.000976562	0.00119019
0.03191	0.00658112	-0.000579834	0.00177002
0.03193	-0.0362686	-0.000701904	0.00216675
0.03195	-0.0783066	0.000518799	0.00149536
0.03197	-0.118315	0.00137329	0.000305176
0.03199	-0.152728	0.00253296	0.000640869
0.03201	-0.179198	0.00289917	0.00137329
0.03203	-0.199811	0.00210571	0.000244141
0.03205	-0.213524	0.000762939	-0.00112915
0.03207	-0.217728	-0.000610352	-0.00143433
0.03209	-0.212857	-0.00244141	-0.0012207
0.03211	-0.198651	-0.00549316	-0.000610352
0.03213	-0.176762	-0.00759888	-0.000335693
0.03215	-0.148293	-0.00860596	-0.00100708
0.03217	-0.112401	-0.00817871	-0.00143433
0.03219	-0.0719864	-0.006073	-0.00170898
0.03221	-0.0296295	-0.00506592	-0.00164795
0.03223	0.0135681	-0.00439453	-0.00137329
0.03225	0.0570847	-0.00289917	-0.000610352
0.03227	0.0989487	-0.000610352	0.000335693
0.03229	0.134782	0.00234985	-0.000244141
0.03231	0.165282	0.0038147	0.00012207
0.03233	0.190388	0.00442505	0.00152588
0.03235	0.207465	0.00518799	0.00228882
0.03237	0.215843	0.00534058	0.00244141
0.03239	0.215118	0.00500488	0.0017395
0.03241	0.206044	0.0050354	0.000976562
0.03243	0.18833	0.00531006	0.000579834
0.03245	0.163571	0.00479126	0.000427246
0.03247	0.133304	0.00418091	-0.000213623
0.03249	0.0979919	0.00296021	-0.000518799
0.03251	0.0581863	0.00167847	0.000335693
0.03253	0.0142929	0.00128174	0.000762939
0.03255	-0.0303253	0.0010376	0.00128174
0.03257	-0.0729141	0.00152588	0.00213623
0.03259	-0.112865	0.0022583	0.00167847
0.03261	-0.148669	0.00228882	0.000946045
0.03263	-0.179082	0.00167847	0.00119019
0.03265	-0.201695	0.000183105	0.000915527
0.03267	-0.215582	-0.00268555	0.000488281
0.03269	-0.221526	-0.00482178	0
0.03271	-0.218076	-0.00558472	-0.00115967
0.03273	-0.205493	-0.00616455	-0.0022583
0.03275	-0.183865	-0.00613403	-0.00234985
0.03277	-0.153888	-0.00680542	-0.0015564
0.03279	-0.118663	-0.00717163	-0.00189209
0.03281	-0.0787704	-0.00592041	-0.00204468
0.03283	-0.0358917	-0.00430298	-0.00106812
0.03285	0.00814667	-0.00198364	3.05176e-05
0.03287	0.052301	-0.000183105	0.000579834
0.03289	0.0936722	0.00088501	-0.00140381
0.03291	0.130608	0.00247192	-0.00289917
0.03293	0.162846	0.00323486	-0.00012207
0.03295	0.189055	0.00375366	0.00253296
0.03297	0.206653	0.00375366	0.000732422
0.03299	0.215698	0.00302124	-0.00259399
0.03301	0.216945	0.00375366	-0.00259399
0.03303	0.210277	0.00454712	0.0010376
0.03305	0.195317	0.00500488	0.00244141
0.03307	0.171921	0.00549316	0.000457764
0.03309	0.142465	0.00509644	0.00012207
0.03311	0.107037	0.00427246	0.0017395
0.03313	0.0657822	0.00292969	0.00344849
0.03315	0.0213959	0.00180054	0.00180054
0.03317	-0.02444	0.000305176	-0.00271606
0.03319	-0.0687973	-0.0017395	-0.00228882
0.03321	-0.110458	-0.00296021	0.00180054
0.03323	-0.1478	-0.00332642	0.00262451
0.03325	-0.178357	-0.00268555	9.15527e-05
0.03327	-0.202217	-0.00247192	-0.00137329
0.03329	-0.218568	-0.00280762	0.000549316
0.03331	-0.225729	-0.00299072	0.00228882
0.03333	-0.222627	-0.00363159	0.00149536
0.03335	-0.210451	-0.00387573	-0.000213623
0.03337	-0.190331	-0.00430298	-0.0012207
0.03339	-0.161745	-0.00598145	-0.000396729
0.03341	-0.12623	-0.00683594	0.000152588
0.03343	-0.087149	-0.00564575	-0.00167847
0.03345	-0.0449371	-0.00390625	-0.00332642
0.03347	0.000434875	-0.00228882	-0.0032959
0.03349	0.045488	-0.0010376	-0.00219727
0.03351	0.0882217	0.000640869	-0.00128174
0.03353	0.126433	0.00335693	-0.00189209
0.03355	0.160846	0.00463867	-0.0015564
0.03357	0.191229	0.00491333	0.00152588
0.03359	0.211378	0.00509644	0.00363159
0.03361	0.221729	0.00448608	0.0038147
0.03363	0.224019	0.00430298	0.00283813
0.03365	0.217177	0.00430298	0.00128174
0.03367	0.202188	0.00427246	0.000976562
0.03369	0.178763	0.00393677	0.00170898
0.03371	0.148814	0.00366211	0.00177002
0.03373	0.112604	0.00372314	-6.10352e-05
0.03375	0.0713486	0.00292969	-0.00149536
0.03377	0.027774	0.0020752	-0.000244141
0.03379	-0.0171921	0.00161743	0.00152588
0.03381	-0.0614044	0.000610352	0.00131226
0.03383	-0.104196	-0.000976562	-0.000823975
0.03385	-0.143277	-0.00299072	-0.0010376
0.03387	-0.176183	-0.00476074	0.0012207
0.03389	-0.201956	-0.0055542	0.00216675
0.03391	-0.219293	-0.00567627	0.000640869
0.03393	-0.2286	-0.00549316	-9.15527e-05
0.03395	-0.228194	-0.00534058	0.00152588
0.03397	-0.21738	-0.00497437	0.00210571
0.03399	-0.197028	-0.00427246	0.000762939
0.03401	-0.168935	-0.00363159	-0.000732422
0.03403	-0.135304	-0.00323486	-0.000854492
0.03405	-0.0954407	-0.00259399	-0.000335693
0.03407	-0.0518372	-0.00161743	-0.00186157
0.03409	-0.00675507	-0.0012207	-0.00393677
0.03411	0.0388489	-0.000976562	-0.00442505
0.03413	0.0828293	0	-0.0032959
0.03415	0.123969	0.00149536	-0.00143433
0.03417	0.159976	0.00360107	-0.000213623
0.03419	0.189664	0.00592041	0.000732422
0.03421	0.211494	0.0071106	0.00161743
0.03423	0.223613	0.00744629	0.00234985
0.03425	0.226831	0.00680542	0.0017395
0.03427	0.221323	0.00546265	0.000610352
0.03429	0.207957	0.00442505	0.00100708
0.03431	0.186562	0.0032959	0.00167847
0.03433	0.156932	0.00241089	0.00152588
0.03435	0.121098	0.00131226	0.00125122
0.03437	0.0805969	-0.000518799	0.00088501
0.03439	0.0370514	-0.000610352	0.000793457
0.03441	-0.00884247	9.15527e-05	0.000823975
0.03443	-0.055896	6.10352e-05	0.000213623
0.03445	-0.100166	0	-0.000213623
0.03447	-0.139914	-0.00119019	-0.000549316
0.03449	-0.174704	-0.00311279	-0.000366211
0.03451	-0.202072	-0.00418091	0.000762939
0.03453	-0.221033	-0.00509644	0.000427246
0.03455	-0.231499	-0.00582886	0.000305176
0.03457	-0.232484	-0.00567627	0.00128174
0.03459	-0.223816	-0.00558472	0.00137329
0.03461	-0.205261	-0.00543213	0.000762939
0.03463	-0.178357	-0.00460815	-0.000823975
0.03465	-0.14464	-0.00402832	-0.00152588
0.03467	-0.104457	-0.00286865	-0.00134277
0.03469	-0.0597229	-0.000915527	-0.00216675
0.03471	-0.0126694	0.000579834	-0.00244141
0.03473	0.0338623	0.00177002	-0.00219727
0.03475	0.0793503	0.00323486	-0.00128174
0.03477	0.122432	0.00454712	-0.000640869
0.03479	0.158817	0.00543213	-0.000610352
0.03481	0.188156	0.00561523	0.00088501
0.03483	0.210045	0.00500488	0.00106812
0.03485	0.22399	0.00500488	-9.15527e-05
0.03487	0.230194	0.00540161	0.000701904
0.03489	0.226976	0.00497437	0.00271606
0.03491	0.214423	0.00476074	0.00332642
0.03493	0.192795	0.00360107	0.00192261
0.03495	0.163919	0.00146484	0.00112915
0.03497	0.129825	0.000518799	0.000976562
0.03499	0.0900772	0	0.000396729
0.03501	0.045488	-0.000762939	0.000366211
0.03503	-0.00188446	-0.00183105	0.000213623
0.03505	-0.048764	-0.00271606	-0.000183105
0.03507	-0.0928604	-0.00259399	0.00012207
0.03509	-0.133884	-0.00238037	0.000915527
0.03511	-0.171312	-0.00201416	0.00180054
0.03513	-0.201753	-0.0020752	0.0020752
0.03515	-0.22312	-0.00366211	0.00164795
0.03517	-0.236021	-0.00479126	0.000488281
0.03519	-0.238863	-0.00531006	0.000549316
0.03521	-0.231731	-0.006073	0.000610352
0.03523	-0.214626	-0.00585938	-0.000213623
0.03525	-0.187692	-0.00439453	3.05176e-05
0.03527	-0.15354	-0.00265503	-0.000640869
0.03529	-0.112314	-0.00146484	-0.00216675
0.03531	-0.0660721	-0.000732422	-0.00228882
0.03533	-0.0186707	0.00088501	-0.00247192
0.03535	0.0281219	0.00296021	-0.00262451
0.03537	0.0731461	0.00418091	-0.00256348
0.03539	0.116025	0.00552368	-0.00213623
0.03541	0.15383	0.00662231	-0.00137329
0.03543	0.184793	0.00692749	0.00012207
0.03545	0.20874	0.00723267	0.00137329
0.03547	0.224251	0.00619507	0.000366211
0.03549	0.232195	0.00463867	-6.10352e-05
0.03551	0.231354	0.00445557	0.000854492
0.03553	0.221323	0.00326538	0.0012207
0.03555	0.203551	0.00140381	0.00170898
0.03557	0.176704	0.000915527	0.00134277
0.03559	0.141508	0.000701904	0.000915527
0.03561	0.100137	0.000396729	0.000366211
0.03563	0.0552292	-0.000976562	-0.000152588
0.03565	0.00814667	-0.00305176	0.00170898
0.03567	-0.0425598	-0.00308228	0.00253296
0.03569	-0.0925705	-0.00241089	0.00140381
0.03571	-0.137015	-0.00244141	0.000823975
0.03573	-0.174646	-0.00305176	0.000610352
0.03575	-0.204073	-0.00427246	0.00137329
0.03577	-0.225758	-0.00512695	0.0015564
0.03579	-0.238718	-0.00521851	0.00088501
0.03581	-0.241936	-0.00411987	0.000854492
0.03583	-0.235152	-0.00271606	0.00088501
0.03585	-0.218684	-0.00265503	-6.10352e-05
0.03587	-0.193201	-0.00238037	-0.00213623
0.03589	-0.158701	-0.00189209	-0.00265503
0.03591	-0.118692	-0.00131226	-0.00125122
0.03593	-0.0759003	-0.000183105	-0.000518799
0.03595	-0.0302383	0.000762939	-0.00088501
0.03597	0.017337	0.00177002	-0.0015564
0.03599	0.0646225	0.00299072	-0.00210571
0.03601	0.108313	0.00448608	-0.00180054
0.03603	0.147394	0.00622559	-0.00109863
0.03605	0.181691	0.00744629	-0.00106812
0.03607	0.209987	0.00738525	-0.000854492
0.03609	0.229527	0.00650024	-0.000427246
0.03611	0.238631	0.00576782	0.000579834
0.03613	0.238051	0.00527954	0.00137329
0.03615	0.228223	0.00457764	0.000518799
0.03617	0.21019	0.00283813	0.000305176
0.03619	0.183228	0.000915527	0.000701904
0.03621	0.148032	-0.000183105	0.00119019
0.03623	0.107501	-0.000946045	0.00134277
0.03625	0.0621582	-0.00204468	0.000396729
0.03627	0.0141769	-0.00338745	0.0012207
0.03629	-0.034993	-0.00411987	0.00289917
0.03631	-0.0844238	-0.00509644	0.00228882
0.03633	-0.129767	-0.00576782	0.0010376
0.03635	-0.168297	-0.00521851	0.00128174
0.03637	-0.201144	-0.00473022	0.0015564
0.03639	-0.227179	-0.00402832	0.000457764
0.03641	-0.242632	-0.00314331	-0.000366211
0.03643	-0.247125	-0.00216675	-0.000793457
0.03645	-0.241008	-0.0017395	-0.000457764
0.03647	-0.224831	-0.0015564	0.000427246
0.03649	-0.200101	-0.000976562	-0.000427246
0.03651	-0.166934	-0.000946045	-0.00140381
0.03653	-0.127245	-9.15527e-05	-0.00119019
0.03655	-0.0843369	0.00204468	-0.000976562
0.03657	-0.0381241	0.00357056	-0.00088501
0.03659	0.010553	0.00369263	-0.00195312
0.03661	0.0585342	0.00372314	-0.00289917
0.03663	0.104051	0.0050354	-0.00192261
0.03665	0.145219	0.00524902	-0.0010376
0.03667	0.180937	0.0043335	-0.00100708
0.03669	0.210538	0.00457764	-0.000335693
0.03671	0.231267	0.00540161	0.000610352
0.03673	0.241936	0.00512695	0.00119019
0.03675	0.243066	0.00402832	0.00100708
0.03677	0.234659	0.00393677	0
0.03679	0.216887	0.00317383	-0.000366211
0.03681	0.190041	0.00140381	-0.000488281
0.03683	0.15528	0.000183105	-0.000915527
0.03685	0.114923	-0.00128174	0
0.03687	0.0703049	-0.00250244	0.00152588
0.03689	0.0214828	-0.0032959	0.00195312
0.03691	-0.0283539	-0.00485229	0.0020752
0.03693	-0.07677	-0.00601196	0.00201416
0.03695	-0.123563	-0.00585938	0.00161743
0.03697	-0.165948	-0.00579834	0.00146484
0.03699	-0.20071	-0.00552368	0.00088501
0.03701	-0.226048	-0.0043335	0.000396729
0.03703	-0.242023	-0.00357056	0.000640869
0.03705	-0.249126	-0.00311279	0.000915527
0.03707	-0.245792	-0.00192261	0.000305176
0.03709	-0.231209	-0.000213623	-0.000793457
0.03711	-0.207581	0.000396729	-0.000946045
0.03713	-0.176588	-0.00012207	-0.000610352
0.03715	-0.138348	0.000732422	-0.000854492
0.03717	-0.0940201	0.00231934	-0.000946045
0.03719	-0.0458939	0.00357056	-0.000579834
0.03721	0.00359497	0.00466919	-0.000640869
0.03723	0.052446	0.00497437	-0.00158691
0.03725	0.0995285	0.00494385	-0.00195312
0.03727	0.142407	0.00491333	-0.00088501
0.03729	0.179256	0.0043335	-0.000244141
0.03731	0.21019	0.00424194	-0.000579834
0.03733	0.233151	0.00405884	-0.000610352
0.03735	0.24527	0.0027771	-0.000457764
0.03737	0.246951	0.00262451	-0.000640869
0.03739	0.239182	0.00265503	-0.000732422
0.03741	0.222511	0.00158691	-0.00109863
0.03743	0.19726	0.000946045	-0.000823975
0.03745	0.163513	-0.000213623	0.000671387
0.03747	0.123128	-0.00140381	0.00143433
0.03749	0.0775528	-0.00164795	0.00128174
0.03751	0.0285858	-0.00222778	0.0015564
0.03753	-0.0214249	-0.00292969	0.00286865
0.03755	-0.0713486	-0.00338745	0.00320435
0.03757	-0.118837	-0.00424194	0.00234985
0.03759	-0.160817	-0.0055542	0.00195312
0.03761	-0.19639	-0.00610352	0.00140381
0.03763	-0.223816	-0.00558472	0.00128174
0.03765	-0.242661	-0.00485229	0.000640869
0.03767	-0.251909	-0.00375366	-0.000305176
0.03769	-0.24959	-0.00228882	0.000396729
0.03771	-0.237442	-0.000305176	0.000549316
0.03773	-0.216626	0.00109863	3.05176e-05
0.03775	-0.186649	0.00231934	-0.000823975
0.03777	-0.14809	0.00408936	-0.00112915
0.03779	-0.104109	0.00463867	-0.000701904
0.03781	-0.0572006	0.00509644	-0.00210571
0.03783	-0.00701599	0.00537109	-0.00305176
0.03785	0.0440384	0.00509644	-0.00299072
0.03787	0.0932953	0.00524902	-0.0027771
0.03789	0.139247	0.00479126	-0.000976562
0.03791	0.17885	0.00460815	0.000244141
0.03793	0.211494	0.00418091	0.000915527
0.03795	0.235703	0.00317383	0.00170898
0.03797	0.249126	0.00311279	0.000518799
0.03799	0.251909	0.00219727	-0.000701904
0.03801	0.244197	0.000152588	-0.00112915
0.03803	0.227411	-0.00152588	-0.00189209
0.03805	0.203058	-0.00170898	-0.00170898
0.03807	0.170761	-0.0012207	-0.000427246
0.03809	0.130898	-0.00128174	0.00106812
0.03811	0.0859024	-0.00146484	0.00210571
0.03813	0.0377472	-0.00228882	0.00296021
0.03815	-0.0131042	-0.00326538	0.00302124
0.03817	-0.0647095	-0.0038147	0.0022583
0.03819	-0.113445	-0.00439453	0.00186157
0.03821	-0.157222	-0.00424194	0.00119019
0.03823	-0.194389	-0.00384521	0.0012207
0.03825	-0.223642	-0.00366211	0.00189209
0.03827	-0.243327	-0.00262451	0.00219727
0.03829	-0.252895	-0.00134277	0.00195312
0.03831	-0.253619	-0.000823975	0.000427246
0.03833	-0.244342	-0.000732422	-0.000854492
0.03835	-0.224657	-0.000640869	-0.00140381
0.03837	-0.195317	0.000793457	-0.00210571
0.03839	-0.157251	0.00305176	-0.00192261
0.03841	-0.113995	0.00460815	-0.00259399
0.03843	-0.066449	0.00549316	-0.00296021
0.03845	-0.0146408	0.0057373	-0.00128174
0.03847	0.0377762	0.00512695	-0.000518799
0.03849	0.0882217	0.003479	-0.000488281
0.03851	0.135217	0.00222778	-0.000183105
0.03853	0.177052	0.00216675	0.000335693
0.03855	0.211263	0.00198364	0.000915527
0.03857	0.235239	0.00164795	-0.000305176
0.03859	0.249908	0.00164795	-0.00158691
0.03861	0.254924	0.00250244	-0.00183105
0.03863	0.248923	0.00311279	-0.00228882
0.03865	0.233557	0.00222778	-0.00228882
0.03867	0.209929	0.000457764	-0.00180054
0.03869	0.178473	-0.00219727	-0.000793457
0.03871	0.139769	-0.00393677	0.000396729
0.03873	0.094455	-0.00424194	0.00146484
0.03875	0.0447922	-0.00515747	0.00186157
0.03877	-0.00739288	-0.0067749	0.000732422
0.03879	-0.059259	-0.00738525	0.000854492
0.03881	-0.108197	-0.00534058	0.00161743
0.03883	-0.152467	-0.00241089	0.0015564
0.03885	-0.190331	-0.000396729	0.00164795
0.03887	-0.221178	6.10352e-05	0.00137329
0.03889	-0.243965	-0.0012207	0.00170898
0.03891	-0.256866	-0.000854492	0.00213623
0.03893	-0.259273	0.000976562	0.00119019
0.03895	-0.25043	0.00195312	0.000427246
0.03897	-0.230658	0.00228882	-3.05176e-05
0.03899	-0.201782	0.00216675	-0.000396729
0.03901	-0.165021	0.00213623	-0.000244141
0.03903	-0.122461	0.00216675	-0.00149536
0.03905	-0.0755524	0.00228882	-0.00314331
0.03907	-0.02444	0.00222778	-0.00314331
0.03909	0.0287888	0.00158691	-0.00250244
0.03911	0.0809448	0.000854492	-0.00192261
0.03913	0.129796	0.00100708	-0.000915527
0.03915	0.172964	0.00259399	0.000610352
0.03917	0.208682	0.00393677	0.00146484
0.03919	0.236108	0.00350952	0.00125122
0.03921	0.253677	0.00192261	0.000335693
0.03923	0.260229	0.000854492	-0.000946045
0.03925	0.255968	6.10352e-05	-0.0012207
0.03927	0.241646	-0.00112915	-0.00106812
0.03929	0.218945	-0.00189209	-0.00109863
0.03931	0.187344	-0.00262451	-0.00106812
0.03933	0.147046	-0.00292969	-0.00109863
0.03935	0.1015	-0.00228882	0.00012207
0.03937	0.0518661	-0.00183105	0.000793457
0.03939	0.000695801	-0.00115967	0.000915527
0.03941	-0.0502426	0.000213623	0.00146484
0.03943	-0.100427	0.000946045	0.00143433
0.03945	-0.146495	-0.000427246	0.0020752
0.03947	-0.187112	-0.00253296	0.0022583
0.03949	-0.220685	-0.00308228	0.0012207
0.03951	-0.245212	-0.00244141	0.000518799
0.03953	-0.259679	-0.00143433	0.000640869
0.03955	-0.263274	-0.000183105	0.00146484
0.03957	-0.256577	0.000946045	0.00177002
0.03959	-0.239182	0.00170898	0.000976562
0.03961	-0.211871	0.00231934	-0.000640869
0.03963	-0.175516	0.00265503	-0.00158691
0.03965	-0.130724	0.00317383	-0.000671387
0.03967	-0.0811478	0.00466919	-0.000427246
0.03969	-0.0289047	0.00534058	-0.00128174
0.03971	0.024585	0.00518799	-0.00119019
0.03973	0.0764221	0.00469971	-9.15527e-05
0.03975	0.123969	0.00234985	0.000244141
0.03977	0.166644	-0.00012207	-0.00088501
0.03979	0.203609	-0.00137329	-0.0015564
0.03981	0.232542	-0.0022583	-0.000823975
0.03983	0.251996	-0.00271606	0.000427246
0.03985	0.261302	-0.00314331	0.00149536
0.03987	0.260577	-0.00372314	0.0015564
0.03989	0.249271	-0.00408936	0.000854492
0.03991	0.227672	-0.00311279	0.000793457
0.03993	0.197607	-0.0015564	0.00140381
0.03995	0.158701	-0.00100708	0.00112915
0.03997	0.11272	-0.000457764	0.000305176
0.03999	0.0619843	0	3.05176e-05
[truncated: 33,001 more rows]

## Sheet: Fig3d
1570	0.00600367	0.00103679	0.0287969
1571	0.0033283	0.000745985	0.0304559
1572	0.00470453	0.00142698	0.0339397
1573	0.00275586	0.000138346	0.0359762
1574	0.00340246	0.00164025	0.0408093
1575	0.00300637	0.00106723	0.0451247
1576	0.00299728	0.000960045	0.0502236
1577	0.00258415	0.000584497	0.0530113
1578	0.002795	0.000549737	0.0593496
1579	0.00739475	0.000496261	0.0655026
1580	0.00287454	0.00182846	0.0882845
1581	0.0674825	0.0180242	0.0947517
1582	0.00329986	0.000643395	0.136526
1583	0.00593696	0.000360234	0.181517
1584	0.00431676	0.000210809	0.29371
1585	0.00548098	0.000714742	0.5
1586	0.00944065	0.00118509	0.393052
1587	0.00374041	0.000950795	0.235806
1588	0.0115872	0.000766282	0.168955
1589	0.00271843	0.000627438	0.129046
1590	0.00569198	0.00139803	0.121261
1591	0.0287915	0.00566634	0.0805321
1592	0.00330707	0.00117575	0.0690348
1593	0.00810212	0.00166002	0.0599932
1594	0.0150742	0.00168554	0.0550691
1595	0.011644	0.000874551	0.0469324
1596	0.0118565	0.0007661	0.041095
1597	0.0161611	0.00140005	0.0387516
1598	0.0172058	0.00117438	0.0386837
1599	0.0194782	0.00118251	0.0342929
1600	0.0301702	0.00335712	0.0325101
1601	0.0409337	0.00150657	0.0307658
1602	0.069234	0.0018904	0.0278479
1603	0.110354	0.000584172	0.024708
1604	0.0849685	0.0027049	0.0240421
1605	0.156334	0.00170136	0.023739
1606	0.0151065	0.00332539	0.0221719
1607	0.080923	0.00223614	0.0210897
1608	0.0378849	0.00200093	0.0203208
1609	0.0356131	0.001624	0.019638
1610	0.0369436	0.00625984	0.0297184
1611	0.0314717	0.000590184	0.0180762
1612	0.0223937	0.00230466	0.0187668
1613	0.00909999	0.000582587	0.0160346
1614	0.0186474	0.00135385	0.0161039
1615	0.00849669	0.000454033	0.0146
1616	0.00836616	0.00144428	0.0149553
1617	0.00766342	0.00230745	0.0148512
1618	0.00718608	0.00412738	0.0156429
1619	0.0113756	0.000654337	0.0139856
1620	0.00967693	0.00162373	0.0120393
1621	0.00579198	0.00197923	0.014556
1622	0.00924642	0.00125045	0.0128346
1623	0.00710636	0.00371275	0.0126953
1624	0.00419304	0.00267287	0.0119157
1625	0.00958379	0.00214962	0.0112918
1626	0.00339039	0.0022581	0.0112113
1627	0.00741506	0.00174216	0.0111835
1628	0.00544502	0.00300223	0.0115275
1629	0.0156905	0.0104129	0.0104486
1630	0.00493118	0.00803629	0.0104773
1631	0.00264136	0.00425679	0.0107317
1632	0.00936361	0.0118903	0.00760835
1633	0.00755273	0.00335028	0.0103586
1634	0.00467835	0.00180868	0.00941252
1635	0.0041631	0.00516623	0.00934939
1636	0.00107136	0.00158446	0.0101891
1637	0.00348753	0.00627871	0.00903185
1638	0.00398849	0.00369516	0.00904826
1639	0.00337583	0.00276776	0.00851918
1640	0.003887	0.00409347	0.00842103
1641	0.00413626	0.00790833	0.00672184
1642	0.00167682	0.0112023	0.00828517
1643	0.00253436	0.00267343	0.00865583
1644	0.00125294	0.00717372	0.00792741
1645	0.00423887	0.00364779	0.00715805
1646	0.00232534	0.00908892	0.00751418
1647	0.00380216	0.00736872	0.00768963
1648	0.00293677	0.0116268	0.00714844
1649	0.00184279	0.0121093	0.00746868
1650	0.00514307	0.0151496	0.00675518
1651	0.00258257	0.00712421	0.00736469
1652	0.00440992	0.0155603	0.00710322
1653	0.00176539	0.00591337	0.00689598
1654	0.00294757	0.0193557	0.00699251
1655	0.000726738	0.060249	0.0065273
1656	0.00285743	0.123521	0.00674257
1657	0.00273359	0.038012	0.00619267
1658	0.00204518	0.0127864	0.00683595
1659	0.00391044	0.00801575	0.00630883
1660	0.00230841	0.0291925	0.00676603
1661	0.001152	0.00467381	0.00574527
1662	0.00274933	0.0120921	0.00631442
1663	0.00148065	0.0076699	0.00545201
1664	0.00154508	0.0149764	0.00578616
1665	0.00238025	0.00815359	0.00509266
1666	0.00208149	0.00201809	0.00580831
1667	0.00270177	0.012016	0.00554336
1668	0.00202215	0.0135203	0.00604162
1669	0.00177986	0.00334215	0.00610573
1670	0.0019439	0.00546066	0.00548496

## Sheet: Fig4a
1.5384e-05	0.041429	0.15422	0.30705	0.4555	0.5553	0.57683	0.51521	0.39111	0.24223	0.10952	0.024179	0.0004521	0.035629	0.1153	0.22042	0.33326	0.44066	0.53486	0.61261	0.67374
0.0014283	0.017854	0.081024	0.16177	0.22568	0.24563	0.21284	0.14096	0.060762	0.0075931	0.007737	0.069867	0.18461	0.33083	0.48451	0.62598	0.74346	0.83304	0.89644	0.93843	0.96455
0.02149	0.00031794	0.0075581	0.0241	0.032047	0.023677	0.0065215	0.0011412	0.031811	0.1146	0.24916	0.41837	0.59537	0.75367	0.87521	0.95344	0.99181	0.99964	0.98795	0.96662	0.94298
0.095672	0.05138	0.029083	0.02217	0.027811	0.050547	0.10151	0.19245	0.32713	0.4952	0.67275	0.8299	0.94143	0.99482	0.99226	0.94694	0.87666	0.79809	0.72349	0.66003	0.61075
0.25117	0.21387	0.20086	0.214	0.25695	0.33417	0.44721	0.58944	0.74284	0.88002	0.97221	0.99957	0.95851	0.86198	0.73335	0.5974	0.47329	0.37157	0.29507	0.24172	0.20743
0.48	0.47384	0.49361	0.54162	0.61783	0.71725	0.82722	0.92671	0.98969	0.99306	0.92599	0.79575	0.62612	0.44868	0.29154	0.17123	0.0909	0.044009	0.020081	0.0094252	0.0053916
0.73077	0.7557	0.79857	0.85571	0.91863	0.97302	0.99964	0.97851	0.89589	0.75206	0.56515	0.36754	0.19506	0.073978	0.012455	0.00074632	0.018658	0.045263	0.065868	0.074183	0.070646
0.92656	0.955	0.98236	0.99894	0.99195	0.9474	0.85427	0.70999	0.52588	0.32859	0.15476	0.038943	8.414e-08	0.033156	0.11262	0.2032	0.27421	0.30865	0.30482	0.27184	0.22307
0.99992	0.99124	0.95979	0.8967	0.79534	0.65468	0.48289	0.30002	0.13692	0.028527	0.0019136	0.063759	0.19432	0.3527	0.49176	0.57525	0.58853	0.539	0.44832	0.34186	0.2404
0.92457	0.84869	0.73971	0.59958	0.43715	0.26961	0.12207	0.024213	0.0029496	0.072167	0.22336	0.42291	0.61978	0.76211	0.81523	0.77247	0.65397	0.49552	0.33418	0.19725	0.097954
0.72794	0.58488	0.42168	0.25693	0.11503	0.022542	0.0028987	0.069618	0.21941	0.42783	0.65093	0.83503	0.9328	0.91947	0.80175	0.61427	0.40566	0.22095	0.088819	0.017766	0.00023141
0.47721	0.30123	0.14322	0.034245	0.00054605	0.056143	0.19761	0.40232	0.6307	0.83307	0.96076	0.97975	0.88271	0.69362	0.46126	0.24266	0.083979	0.0075716	0.010447	0.072173	0.16616
0.24879	0.093536	0.0078507	0.019777	0.1349	0.33221	0.56865	0.78998	0.94389	0.99228	0.92099	0.74532	0.50841	0.2704	0.089861	0.0049286	0.02293	0.12334	0.27066	0.42929	0.5733
0.09395	0.0053411	0.030582	0.17474	0.4046	0.65779	0.86386	0.96666	0.93954	0.79086	0.56091	0.31162	0.10984	0.0074248	0.025099	0.14794	0.33505	0.53775	0.71666	0.85048	0.93562
0.020644	0.01284	0.13741	0.36371	0.6187	0.81528	0.88732	0.81336	0.62083	0.37357	0.14992	0.018158	0.015716	0.13883	0.34715	0.58142	0.78601	0.92581	0.99165	0.99512	0.95817
0.0016072	0.050525	0.21979	0.44547	0.63315	0.70213	0.6239	0.4333	0.21037	0.04525	0.0030076	0.10179	0.31072	0.56587	0.79625	0.94828	0.99995	0.96078	0.86078	0.73531	0.61328
0.00024431	0.059864	0.20678	0.36197	0.43852	0.3919	0.24728	0.086033	0.0016699	0.052496	0.23673	0.49877	0.75727	0.93836	0.99998	0.94085	0.79364	0.60725	0.42697	0.28122	0.17896
0.001781	0.028913	0.10918	0.17239	0.16474	0.090045	0.012666	0.01641	0.14902	0.39174	0.67067	0.89521	0.9972	0.95376	0.78959	0.5621	0.33646	0.16111	0.054712	0.0086419	0.0001597
0.021358	0.0002684	0.012952	0.018398	0.0043892	0.0074837	0.088149	0.2784	0.54675	0.80921	0.97379	0.98436	0.84173	0.59871	0.33584	0.12841	0.018394	0.0042968	0.052051	0.11776	0.16775
0.096197	0.042952	0.026442	0.037486	0.090732	0.21813	0.43182	0.69105	0.90947	0.99985	0.9211	0.6986	0.41196	0.15998	0.018979	0.013474	0.11313	0.25529	0.37745	0.4413	0.43938
0.25351	0.205	0.20729	0.26925	0.40239	0.60101	0.81862	0.97251	0.9844	0.82831	0.55147	0.25582	0.051057	0.0042375	0.11269	0.31304	0.51728	0.65255	0.68532	0.62332	0.50112
0.48423	0.47069	0.51407	0.61876	0.7702	0.92165	0.99915	0.93645	0.72094	0.41644	0.1402	0.0044731	0.058127	0.26535	0.53094	0.74978	0.85014	0.81344	0.66926	0.47376	0.2836
0.73492	0.75772	0.82136	0.91086	0.98623	0.98679	0.86055	0.60693	0.29992	0.063677	0.0053013	0.15	0.42795	0.71744	0.90651	0.93584	0.8108	0.58756	0.34375	0.14655	0.03164
0.92781	0.95666	0.98987	0.9961	0.93073	0.75845	0.48957	0.20244	0.019705	0.03712	0.25515	0.5738	0.85235	0.98114	0.92211	0.71119	0.43357	0.18497	0.034139	0.0028129	0.07018
0.9994	0.98945	0.94334	0.83121	0.63401	0.37194	0.12305	0.0013614	0.086971	0.35807	0.69187	0.93646	0.99089	0.84364	0.56491	0.26852	0.06129	0.0008703	0.081908	0.254	0.45465

## Sheet: Fig4b
0	0.021717	0.0239328
11.1111	0.0989123	0.0990592
22.2222	0.159863	0.269939
33.3333	0.29116	0.415286
44.4444	0.451837	0.673855
55.5556	0.617235	0.775606
66.6667	0.781021	0.86991
77.7778	0.940339	0.932644
88.8889	0.942106	0.952649
100	0.898394	0.824043
111.111	0.739765	0.721586
122.222	0.500614	0.494359
133.333	0.254034	0.193553
144.444	0.0865809	0.0492421
155.556	0.00570698	0.0132658
166.667	0.0206174	0.126995

## Sheet: Fig4c
1e-05	0.00167542	-0.00170898	0.00250244
3e-05	0.000576782	-0.00289917	0.0017395
5e-05	-0.000796509	-0.00271606	0.00186157
7e-05	-0.00184021	-0.00241089	0.00244141
9e-05	-0.00159302	-0.00259399	0.00170898
0.00011	-0.00118103	-0.00256348	0.00109863
0.00013	-0.000631714	-0.00198364	0.00164795
0.00015	-0.000357056	-0.00198364	0.0015564
0.00017	-0.000714111	-0.00241089	0.0010376
0.00019	-0.000823975	-0.00231934	0.00119019
0.00021	-0.0012085	-0.00262451	0.00106812
0.00023	-0.00189514	-0.0022583	0.000823975
0.00025	-0.00222473	-0.00131226	9.15527e-05
0.00027	-0.00189514	-0.00128174	-0.000579834
0.00029	-0.00118103	-0.0010376	-0.00115967
0.00031	-0.00118103	-0.000671387	-0.00259399
0.00033	-0.000769043	-0.000610352	-0.00271606
0.00035	-0.000137329	0.000152588	-0.00332642
0.00037	-0.00032959	0.00134277	-0.00552368
0.00039	-0.000164795	0.00274658	-0.00656128
0.00041	2.74658e-05	0.00320435	-0.00698853
0.00043	-0.000109863	0.00253296	-0.00747681
0.00045	0.000384521	0.00231934	-0.00778198
0.00047	0.000906372	0.00274658	-0.00704956
0.00049	0.000686646	0.00332642	-0.00476074
0.00051	2.74658e-05	0.003479	-0.00158691
0.00053	-0.000411987	0.00311279	0.000579834
0.00055	0.000192261	0.00292969	0.00268555
0.00057	0.000961304	0.00259399	0.006073
0.00059	0.00148315	0.00125122	0.00747681
0.00061	0.00222473	-0.000366211	0.00811768
0.00063	0.00233459	-0.00137329	0.00952148
0.00065	0.00282898	-0.00189209	0.0106201
0.00067	0.00233459	-0.00231934	0.0109558
0.00069	0.000741577	-0.00317383	0.00967407
0.00071	0.000384521	-0.00320435	0.00958252
0.00073	-0.000796509	-0.0027771	0.00845337
0.00075	-0.00238953	-0.0032959	0.00430298
0.00077	-0.00260925	-0.00283813	0.0022583
0.00079	-0.00227966	-0.00204468	0.00201416
0.00081	-0.00159302	-0.00177002	-0.000274658
0.00083	-0.00131836	-0.00115967	-0.00314331
0.00085	-0.00123596	-0.000915527	-0.00390625
0.00087	-0.00115356	-0.00106812	-0.00497437
0.00089	-0.00085144	-0.00088501	-0.00750732
0.00091	-0.00109863	-0.000488281	-0.00869751
0.00093	-0.00181274	-0.000579834	-0.00964355
0.00095	-0.00126343	0.000335693	-0.0101318
0.00097	-0.000878906	0.00308228	-0.00878906
0.00099	-0.000769043	0.00540161	-0.00875854
0.00101	-0.000109863	0.00521851	-0.0093689
0.00103	0.000686646	0.00332642	-0.00848389
0.00105	0.0012085	0.00167847	-0.00787354
0.00107	0.000796509	0.00134277	-0.00732422
0.00109	0.000494385	0.00106812	-0.00601196
0.00111	0.000878906	-0.000396729	-0.0039978
0.00113	0.00123596	-0.00219727	-0.00149536
0.00115	0.000769043	-0.00305176	0.000366211
0.00117	0.000494385	-0.00170898	0.00317383
0.00119	0.0011261	0.00109863	0.00723267
0.00121	0.00192261	0.00308228	0.0102539
0.00123	0.00263672	0.00320435	0.0119934
0.00125	0.00211487	0.00195312	0.0131531
0.00127	0.00131836	0.000152588	0.0137024
0.00129	0.000411987	-0.00167847	0.0129395
0.00131	-0.000878906	-0.00314331	0.0119019
0.00133	-0.0011261	-0.00396729	0.0109863
0.00135	-0.00123596	-0.00561523	0.0105286
0.00137	-0.00115356	-0.00769043	0.00970459
0.00139	-0.000604248	-0.00726318	0.00744629
0.00141	2.74658e-05	-0.00476074	0.00527954
0.00143	-0.000384521	-0.00265503	0.00247192
0.00145	-0.00142822	-0.0010376	-0.000305176
0.00147	-0.00195007	3.05176e-05	-0.00332642
0.00149	-0.00244446	0.00161743	-0.00787354
0.00151	-0.00197754	0.00390625	-0.0110779
0.00153	-0.00192261	0.00482178	-0.0124207
0.00155	-0.00233459	0.00494385	-0.013092
0.00157	-0.00241699	0.00527954	-0.0139465
0.00159	-0.00255432	0.00567627	-0.0150146
0.00161	-0.00227966	0.00527954	-0.0151672
0.00163	-0.00241699	0.00384521	-0.013855
0.00165	-0.00205994	0.00323486	-0.0120239
0.00167	-0.000741577	0.00289917	-0.011261
0.00169	0.000109863	0.00170898	-0.00997925
0.00171	0.000906372	0.000244141	-0.00790405
0.00173	0.00173035	-0.000854492	-0.00466919
0.00175	0.00211487	-0.00134277	-0.000305176
0.00177	0.0021698	-0.00109863	0.00262451
0.00179	0.00315857	-0.000335693	0.00515747
0.00181	0.00357056	-0.000396729	0.00772095
0.00183	0.00203247	-0.000518799	0.0116882
0.00185	0.0010437	0.000305176	0.0151062
0.00187	0.000384521	0.000305176	0.0149841
0.00189	0.000109863	-0.00106812	0.0163879
0.00191	0.000823975	-0.00320435	0.0188904
0.00193	0.000219727	-0.00454712	0.0180054
0.00195	-0.00151062	-0.00448608	0.0163879
0.00197	-0.00205994	-0.00491333	0.0158691
0.00199	-0.000219727	-0.00646973	0.0139771
0.00201	0.00211487	-0.00683594	0.0100403
0.00203	0.00252686	-0.00488281	0.0062561
0.00205	0.0010437	-0.00186157	0.0039978
0.00207	-0.000686646	0.000793457	0.000610352
0.00209	-0.00123596	0.00216675	-0.00442505
0.00211	-0.00266418	0.00317383	-0.00830078
0.00213	-0.00431213	0.00466919	-0.011322
0.00215	-0.00398254	0.00531006	-0.0147705
0.00217	-0.00395508	0.00469971	-0.0188293
0.00219	-0.00477905	0.00323486	-0.0218201
0.00221	-0.00513611	0.00198364	-0.0227661
0.00223	-0.00398254	0.00222778	-0.0229187
0.00225	-0.0011261	0.00213623	-0.021698
0.00227	0.00123596	0.00170898	-0.0187683
0.00229	0.002005	0.00192261	-0.0149841
0.00231	0.00318604	0.0027771	-0.0112305
0.00233	0.00464172	0.00360107	-0.00827026
0.00235	0.00450439	0.00271606	-0.00619507
0.00237	0.00307617	0.000762939	-0.0032959
0.00239	0.00186768	-0.000549316	0.00134277
0.00241	0.00123596	-0.00180054	0.00585938
0.00243	0.000494385	-0.00314331	0.00970459
0.00245	-0.000164795	-0.00311279	0.0134583
0.00247	-0.000521851	-0.00161743	0.0178528
0.00249	0.000164795	-0.00149536	0.0210571
0.00251	0.000741577	-0.00222778	0.0223083
0.00253	0.000219727	-0.00253296	0.0232544
0.00255	0.00142822	-0.00244141	0.0232544
0.00257	0.00324097	-0.00167847	0.0227966
0.00259	0.00348816	-0.00219727	0.0211487
0.00261	0.00318604	-0.00427246	0.0172424
0.00263	0.00258179	-0.00534058	0.0139465
0.00265	0.00151062	-0.00463867	0.0109558
0.00267	-0.000219727	-0.003479	0.00585938
0.00269	-0.00258179	-0.00213623	0
0.00271	-0.00390015	-0.000305176	-0.00372314
0.00273	-0.0042572	0.00115967	-0.00637817
0.00275	-0.00598755	0.00299072	-0.0104675
0.00277	-0.00766296	0.00497437	-0.0156555
0.00279	-0.00703125	0.0045166	-0.0205383
0.00281	-0.00466919	0.00415039	-0.0237122
0.00283	-0.00227966	0.00564575	-0.0262146
0.00285	-0.000494385	0.00527954	-0.0272522
0.00287	0.00148315	0.0038147	-0.0264282
0.00289	0.00269165	0.00268555	-0.026062
0.00291	0.00335083	0.00143433	-0.024353
0.00293	0.00359802	0.00131226	-0.0205994
0.00295	0.00296631	0.000793457	-0.0162354
0.00297	0.0022522	-0.000762939	-0.0110474
0.00299	0.000769043	-0.00109863	-0.00476074
0.00301	-0.00148315	-0.00088501	0.00167847
0.00303	-0.0022522	-0.00198364	0.00653076
0.00305	-0.00156555	-0.0032959	0.0114136
0.00307	-0.00129089	-0.00302124	0.0168457
0.00309	-0.00145569	-0.00158691	0.0216675
0.00311	0.000109863	-0.000671387	0.0255737
0.00313	0.00302124	-0.00143433	0.026947
0.00315	0.00466919	-0.00302124	0.0274353
0.00317	0.0042572	-0.00366211	0.0280151
0.00319	0.00263672	-0.00259399	0.0279846
0.00321	0.00137329	-0.00164795	0.0264282
0.00323	0.00118103	-0.00222778	0.0227356
0.00325	0.000494385	-0.00335693	0.0188599
0.00327	-0.000411987	-0.003479	0.0148621
0.00329	-0.00148315	-0.00238037	0.00982666
0.00331	-0.0031311	-0.00167847	0.00396729
0.00333	-0.00414734	-0.0010376	-0.00131226
0.00335	-0.00519104	0.000976562	-0.00579834
0.00337	-0.00645447	0.00289917	-0.0109863
0.00339	-0.00675659	0.00408936	-0.0169983
0.00341	-0.00593262	0.00427246	-0.0231018
0.00343	-0.00384521	0.00476074	-0.0272217
0.00345	-0.00203247	0.00616455	-0.0296631
0.00347	-0.000796509	0.0062561	-0.0320129
0.00349	0.000823975	0.00497437	-0.032196
0.00351	0.00170288	0.00305176	-0.0302429
0.00353	0.00173035	0.00192261	-0.0283508
0.00355	0.00203247	0.00137329	-0.026123
0.00357	0.00238953	0.000152588	-0.0226746
0.00359	0.00266418	-0.00137329	-0.0174255
0.00361	0.00181274	-0.00234985	-0.0105896
0.00363	-0.000439453	-0.00140381	-0.00253296
0.00365	-0.00189514	-0.000335693	0.00497437
0.00367	-0.0020874	-0.00125122	0.0111694
0.00369	-0.00167542	-0.00253296	0.0169983
0.00371	-0.000796509	-0.00280762	0.0222473
0.00373	0.000714111	-0.00228882	0.0274048
0.00375	0.00288391	-0.00198364	0.0320129
0.00377	0.00455933	-0.00238037	0.0342102
0.00379	0.00502625	-0.00326538	0.0341187
0.00381	0.00494385	-0.00341797	0.0331421
0.00383	0.00348816	-0.00250244	0.0322571
0.00385	0.0011261	-0.00204468	0.0295715
0.00387	-0.000631714	-0.00210571	0.0247803
0.00389	-0.00145569	-0.00247192	0.0191345
0.00391	-0.00205994	-0.0015564	0.0132751
0.00393	-0.00293884	0.000366211	0.00717163
0.00395	-0.00406494	0.0010376	0.000823975
0.00397	-0.00494385	0.00192261	-0.00482178
0.00399	-0.00472412	0.00308228	-0.0114441
0.00401	-0.00370789	0.00363159	-0.0191956
0.00403	-0.00280151	0.00430298	-0.0249634
0.00405	-0.00241699	0.00439453	-0.0286865
0.00407	-0.00175781	0.00384521	-0.0319214
0.00409	-0.000439453	0.00360107	-0.0354004
0.00411	0.00107117	0.00390625	-0.037262
0.00413	0.00142822	0.00308228	-0.0368652
0.00415	0.0012085	0.00158691	-0.0359497
0.00417	0.00211487	0.000427246	-0.0331421
0.00419	0.00236206	-0.000549316	-0.0286255
0.00421	0.000714111	-0.000946045	-0.0231628
0.00423	-0.000466919	-0.0017395	-0.0164795
0.00425	-0.000274658	-0.00247192	-0.00869751
0.00427	0.000274658	-0.00189209	0.000640869
0.00429	0.000796509	-0.000701904	0.0102234
0.00431	0.0012085	-9.15527e-05	0.0186157
0.00433	0.0011261	-0.000946045	0.0253906
0.00435	0.0012085	-0.00180054	0.0308228
0.00437	0.00145569	-0.0027771	0.034729
0.00439	0.00175781	-0.00418091	0.0369873
0.00441	0.00274658	-0.00476074	0.0375366
0.00443	0.0032135	-0.00500488	0.0374451
0.00445	0.00227966	-0.00357056	0.0376892
0.00447	0.000823975	-0.00167847	0.0358887
0.00449	0.000823975	-0.00109863	0.0315552
0.00451	0.00098877	3.05176e-05	0.0265198
0.00453	-0.00107117	0.000762939	0.020874
0.00455	-0.00351563	0.00161743	0.013916
0.00457	-0.00510864	0.00286865	0.00567627
0.00459	-0.00510864	0.00296021	-0.00234985
0.00461	-0.00381775	0.00256348	-0.010376
0.00463	-0.00299377	0.00280762	-0.01828
0.00465	-0.00277405	0.00421143	-0.0247192
0.00467	-0.00211487	0.00512695	-0.0302734
0.00469	-0.0011261	0.00457764	-0.0350342
0.00471	-0.000906372	0.00363159	-0.0390625
0.00473	-0.00098877	0.00204468	-0.042511
0.00475	-0.000878906	0.000518799	-0.0442505
0.00477	-0.000411987	-0.000335693	-0.0432434
0.00479	0.000357056	-0.00128174	-0.0401306
0.00481	0.00032959	-0.00186157	-0.0355225
0.00483	0.000137329	-0.00146484	-0.0290527
0.00485	0.000796509	-0.00131226	-0.0213928
0.00487	0.00134583	-0.00149536	-0.0128479
0.00489	0.000769043	-0.00167847	-0.00338745
0.00491	-8.23975e-05	-0.00234985	0.00543213
0.00493	0.000741577	-0.00271606	0.0140076
0.00495	0.00244446	-0.00308228	0.0222168
0.00497	0.00326843	-0.00259399	0.0299377
0.00499	0.00384521	-0.00137329	0.0375671
0.00501	0.00414734	-0.00234985	0.0423889
0.00503	0.00324097	-0.00372314	0.04422
0.00505	0.00181274	-0.00372314	0.0447998
0.00507	0.000604248	-0.00354004	0.0432739
0.00509	-0.000549316	-0.0032959	0.0406189
0.00511	-0.00159302	-0.00238037	0.0377808
0.00513	-0.00266418	-0.000579834	0.0331421
0.00515	-0.00343323	0.00112915	0.0266113
0.00517	-0.00354309	0.00271606	0.0194397
0.00519	-0.00310364	0.00354004	0.0114441
0.00521	-0.00227966	0.00344849	0.00219727
0.00523	-0.00230713	0.00387573	-0.00762939
0.00525	-0.00258179	0.00418091	-0.0167236
0.00527	-0.00203247	0.00411987	-0.0247803
0.00529	-0.0021698	0.00372314	-0.0320435
0.00531	-0.00266418	0.00341797	-0.0378418
0.00533	-0.00304871	0.00372314	-0.0422058
0.00535	-0.00282898	0.00256348	-0.0461426
0.00537	-0.00126343	0.00131226	-0.0484619
0.00539	-0.00065918	0.000915527	-0.0477905
0.00541	-0.000631714	-0.000213623	-0.0455017
0.00543	-0.000384521	-0.00128174	-0.0417175
0.00545	-0.00032959	-0.00201416	-0.0361633
0.00547	0.000549316	-0.00259399	-0.0289612
0.00549	0.000631714	-0.00289917	-0.0191956
0.00551	-2.74658e-05	-0.00250244	-0.00860596
0.00553	0.000686646	-0.00234985	0.000671387
0.00555	0.00195007	-0.00253296	0.0100403
0.00557	0.00340576	-0.00189209	0.0205078
0.00559	0.00406494	-0.00244141	0.0295715
0.00561	0.00403748	-0.00360107	0.0368347
0.00563	0.00340576	-0.00268555	0.0432129
0.00565	0.0022522	-0.0015564	0.0477295
0.00567	0.000686646	-0.00115967	0.050415
0.00569	-0.00159302	-0.00115967	0.0505676
0.00571	-0.00241699	-0.00164795	0.0484619
0.00573	-0.00269165	-0.0017395	0.0449524
0.00575	-0.0033783	-0.000823975	0.0394897
0.00577	-0.00387268	0.000396729	0.0332642
0.00579	-0.00390015	0.00177002	0.0263367
0.00581	-0.00197754	0.00350952	0.0178833
0.00583	-0.0010437	0.00454712	0.00778198
0.00585	-0.00107117	0.00436401	-0.00308228
0.00587	-0.000769043	0.0039978	-0.0132751
0.00589	-0.000357056	0.00411987	-0.0227966
0.00591	5.49316e-05	0.00402832	-0.0320129
0.00593	-0.00159302	0.00286865	-0.0400391
0.00595	-0.00260925	0.00143433	-0.046875
0.00597	-0.00252686	0.000579834	-0.0520935
0.00599	-0.00296631	0.000183105	-0.0542297
0.00601	-0.00310364	-0.000488281	-0.0543213
0.00603	-0.00299377	-0.00180054	-0.0529175
0.00605	-0.00148315	-0.0022583	-0.0489502
0.00607	5.49316e-05	-0.00143433	-0.0421753
0.00609	0.000714111	-0.000518799	-0.0335999
0.00611	0.00145569	-0.000854492	-0.0247803
0.00613	0.00211487	-0.00170898	-0.014801
0.00615	0.00277405	-0.00268555	-0.0045166
0.00617	0.00315857	-0.0038147	0.00524902
0.00619	0.00318604	-0.00378418	0.0160828
0.00621	0.00346069	-0.00387573	0.0263977
0.00623	0.00368042	-0.00384521	0.0355225
0.00625	0.00299377	-0.00265503	0.0437317
0.00627	0.00178528	-0.00143433	0.0499268
0.00629	0.000961304	-0.000396729	0.0548706
0.00631	-0.000274658	0.000152588	0.0575562
0.00633	-0.00175781	0.000457764	0.0563354
0.00635	-0.00258179	0.000946045	0.0530701
0.00637	-0.00343323	0.00161743	0.0487061
0.00639	-0.00395508	0.00213623	0.0423279
0.00641	-0.00324097	0.00231934	0.0336914
0.00643	-0.00230713	0.00296021	0.0238647
0.00645	-0.00184021	0.00360107	0.013916
0.00647	-0.00098877	0.00375366	0.003479
0.00649	8.23975e-05	0.00415039	-0.00799561
0.00651	5.49316e-05	0.0038147	-0.0198669
0.00653	-0.000357056	0.00274658	-0.0308533
0.00655	-0.000192261	0.0017395	-0.0404968
0.00657	-8.23975e-05	0.000762939	-0.0491333
0.00659	-0.000796509	0.000274658	-0.0550842
0.00661	-0.00203247	-0.000427246	-0.0583496
0.00663	-0.0031311	-0.00119019	-0.0597534
0.00665	-0.00414734	-0.00112915	-0.0582886
0.00667	-0.00447693	-0.000976562	-0.054657
0.00669	-0.0032959	-0.00115967	-0.0495605
0.00671	-0.00189514	-0.00186157	-0.04245
0.00673	0.000247192	-0.00247192	-0.0329895
0.00675	0.00277405	-0.00250244	-0.0219116
0.00677	0.00414734	-0.00311279	-0.0111389
0.00679	0.00513611	-0.00341797	0.000488281
0.00681	0.00508118	-0.00308228	0.0127258
0.00683	0.00461426	-0.00311279	0.0238342
0.00685	0.00472412	-0.00317383	0.0336304
0.00687	0.00362549	-0.003479	0.0419312
0.00689	0.00184021	-0.00308228	0.0496826
0.00691	2.74658e-05	-0.00183105	0.0553284
0.00693	-0.00205994	-0.000610352	0.0588074
0.00695	-0.00291138	0.0010376	0.0615234
0.00697	-0.00285645	0.00271606	0.0614929
0.00699	-0.00233459	0.00393677	0.0584717
0.00701	-0.00222473	0.00411987	0.0521851
0.00703	-0.00277405	0.00387573	0.0437012
0.00705	-0.0022522	0.00424194	0.0339661
0.00707	-0.00195007	0.00408936	0.0219727
0.00709	-0.00197754	0.00326538	0.00939941
0.00711	-0.0012085	0.00238037	-0.00363159
0.00713	-0.00126343	0.00198364	-0.0165405
0.00715	-0.00123596	0.00234985	-0.0281372
0.00717	-0.000302124	0.00198364	-0.0393677
0.00719	-0.000411987	0.0010376	-0.0488281
0.00721	-0.00145569	0.000305176	-0.0559998
0.00723	-0.00241699	-0.000183105	-0.0610657
0.00725	-0.00274658	-0.000671387	-0.063446
0.00727	-0.00282898	-0.00161743	-0.0646362
0.00729	-0.00236206	-0.00238037	-0.063385
0.00731	-0.00142822	-0.00265503	-0.0580444
0.00733	-0.000686646	-0.00262451	-0.0501099
0.00735	0.000384521	-0.00302124	-0.0410767
0.00737	0.00164795	-0.00396729	-0.0311279
0.00739	0.00260925	-0.00366211	-0.0189209
0.00741	0.00280151	-0.00247192	-0.00585938
0.00743	0.00326843	-0.00241089	0.00665283
0.00745	0.00362549	-0.00247192	0.0190735
0.00747	0.00299377	-0.00219727	0.0307617
0.00749	0.00293884	-0.0017395	0.0417175
0.00751	0.00164795	-0.000457764	0.0517273
0.00753	0	0.000183105	0.059082
0.00755	8.23975e-05	6.10352e-05	0.0637207
0.00757	-8.23975e-05	0.000610352	0.065979
0.00759	-0.000933838	0.000976562	0.0656433
0.00761	-0.00137329	0.00137329	0.0632019
0.00763	-0.00156555	0.00247192	0.0584412
0.00765	-0.00280151	0.00375366	0.0514832
0.00767	-0.00373535	0.00482178	0.042572
0.00769	-0.00302124	0.00494385	0.031189
0.00771	-0.00184021	0.00512695	0.0186462
0.00773	-0.00065918	0.00494385	0.00540161
0.00775	-5.49316e-05	0.00396729	-0.00881958
0.00777	-5.49316e-05	0.00357056	-0.0224609
0.00779	-0.000411987	0.0022583	-0.0354309
0.00781	-0.00118103	0.000366211	-0.0470886
0.00783	-0.00186768	-0.000762939	-0.0567017
0.00785	-0.00222473	-0.00167847	-0.0642395
0.00787	-0.00271912	-0.00204468	-0.0686951
0.00789	-0.00269165	-0.00274658	-0.0701599
0.00791	-0.00170288	-0.00335693	-0.0690918
0.00793	-0.000466919	-0.00354004	-0.0654907
0.00795	0.000384521	-0.0032959	-0.0586853
0.00797	0.00101624	-0.00228882	-0.04953
0.00799	0.002005	-0.00195312	-0.0388489
0.00801	0.00249939	-0.00180054	-0.0263672
0.00803	0.0022522	-0.00177002	-0.0137939
0.00805	0.00162048	-0.00158691	-0.000366211
0.00807	0.00101624	-0.000579834	0.0141296
0.00809	0.00129089	-0.000640869	0.0275269
0.00811	0.00145569	-0.000335693	0.0405273
0.00813	0.00195007	-9.15527e-05	0.0514526
0.00815	0.00255432	-0.000335693	0.0593872
0.00817	0.00236206	0.000183105	0.0656433
0.00819	0.00203247	0.000610352	0.0704346
0.00821	0.00118103	0.00204468	0.0736694
0.00823	-0.000302124	0.00366211	0.0728149
0.00825	-0.00098877	0.00427246	0.0677185
0.00827	-0.000878906	0.00473022	0.0601807
0.00829	-0.00145569	0.00378418	0.0500793
0.00831	-0.00205994	0.00274658	0.0385132
0.00833	-0.00167542	0.00201416	0.025177
0.00835	-0.00162048	0.00164795	0.010376
0.00837	-0.00266418	0.00228882	-0.00454712
0.00839	-0.00326843	0.00250244	-0.0188293
0.00841	-0.00241699	0.00198364	-0.0314026
0.00843	-0.00109863	0.0010376	-0.0426941
0.00845	0.000192261	-0.000854492	-0.0536194
0.00847	0.000961304	-0.00213623	-0.0631409
0.00849	0.000686646	-0.00228882	-0.0699463
0.00851	0.000274658	-0.00201416	-0.0736084
0.00853	-0.000604248	-0.00222778	-0.0744019
0.00855	-0.00145569	-0.00372314	-0.0728149
0.00857	-0.00137329	-0.00405884	-0.0686646
0.00859	-0.000961304	-0.0020752	-0.0605164
0.00861	-0.000769043	-3.05176e-05	-0.0490112
0.00863	-0.000164795	0.000854492	-0.0359497
0.00865	0.00129089	0.000976562	-0.0210571
0.00867	0.00236206	0.000671387	-0.00485229
0.00869	0.00269165	0.000213623	0.0101013
0.00871	0.00230713	0.000274658	0.0236206
0.00873	0.00156555	-0.000183105	0.0361633
0.00875	0.00129089	-0.00210571	0.0473328
0.00877	0.000741577	-0.00305176	0.058136
0.00879	-2.74658e-05	-0.00192261	0.066925
0.00881	-0.000137329	0.000518799	0.0722351
0.00883	0	0.00326538	0.0756836
0.00885	0.000137329	0.00473022	0.077179
0.00887	0.000164795	0.00479126	0.0755615
0.00889	-0.00065918	0.00363159	0.0695801
0.00891	-0.00211487	0.00292969	0.0594177
0.00893	-0.00247192	0.00378418	0.0476074
0.00895	-0.00227966	0.00390625	0.0348206
0.00897	-0.00258179	0.00219727	0.019928
0.00899	-0.00291138	0.000366211	0.00390625
0.00901	-0.00288391	-0.000427246	-0.012146
0.00903	-0.00181274	-0.000671387	-0.0272522
0.00905	-0.000933838	-0.00149536	-0.0404053
0.00907	-0.0011261	-0.00323486	-0.0535583
0.00909	-0.00101624	-0.00466919	-0.06604
0.00911	-0.0012085	-0.00448608	-0.0739441
0.00913	-0.00170288	-0.00360107	-0.0771484
0.00915	-0.00123596	-0.00283813	-0.0782166
0.00917	-0.000164795	-0.00198364	-0.0774841
0.00919	0.000631714	-0.00100708	-0.0739746
0.00921	0.000823975	-0.000427246	-0.066864
0.00923	0.000906372	-0.000244141	-0.0567627
0.00925	0.000906372	-0.000183105	-0.0462646
0.00927	0.000769043	-0.000305176	-0.0345764
0.00929	0.000823975	-0.000518799	-0.0196533
0.00931	0.00118103	-0.000671387	-0.00177002
0.00933	0.00142822	-0.000183105	0.017395
0.00935	0.000961304	0.000732422	0.0335999
0.00937	0.00032959	0.0012207	0.0466919
0.00939	0.000137329	0.00231934	0.0592957
0.00941	0.000274658	0.00305176	0.0704041
0.00943	0.000439453	0.00256348	0.0782471
0.00945	0.000164795	0.00192261	0.0814819
0.00947	-0.000137329	0.00222778	0.0816345
0.00949	-0.000247192	0.00390625	0.0811157
0.00951	-0.000247192	0.00421143	0.0773926
0.00953	-0.000357056	0.00247192	0.0688782
0.00955	-0.000933838	0.00125122	0.0566406
0.00957	-0.00164795	0.00112915	0.0422668
0.00959	-0.00197754	0.00140381	0.0276184
0.00961	-0.00205994	0.000915527	0.0125732
0.00963	-0.00195007	-3.05176e-05	-0.00253296
0.00965	-0.00156555	-9.15527e-05	-0.0179749
0.00967	-0.00181274	-0.000396729	-0.0341492
0.00969	-0.00178528	-0.00125122	-0.0491638
0.00971	-0.00107117	-0.0017395	-0.0616455
0.00973	-0.00107117	-0.00296021	-0.0726013
0.00975	-0.00148315	-0.00387573	-0.0811157
0.00977	-0.0010437	-0.00323486	-0.0845642
0.00979	-0.000192261	-0.00350952	-0.0848389
0.00981	0.000466919	-0.00390625	-0.0818176
0.00983	0.00140076	-0.0027771	-0.0756836
0.00985	0.00227966	-0.00115967	-0.0684509
0.00987	0.00249939	0.000701904	-0.0571289
0.00989	0.00219727	0.00177002	-0.0424194
0.00991	0.00145569	0.00125122	-0.0270691
0.00993	0.000961304	0.000274658	-0.0111389
0.00995	0.00098877	-0.000244141	0.00515747
0.00997	0.00126343	0.000610352	0.0231628
0.00999	0.000878906	0.0022583	0.0414124
0.01001	0.000411987	0.00299072	0.0570984
0.01003	0.000521851	0.0032959	0.0700378
0.01005	0.000137329	0.00280762	0.0794067
0.01007	2.74658e-05	0.00192261	0.0852966
0.01009	0.000164795	0.0022583	0.0882263
0.01011	-0.000247192	0.00262451	0.0878601
0.01013	-5.49316e-05	0.0027771	0.0847473
0.01015	0.000494385	0.00216675	0.0769043
0.01017	0.000466919	0.00134277	0.0652771
0.01019	0.000109863	0.00180054	0.0522766
0.01021	-0.000274658	0.00161743	0.0378418
0.01023	-0.0011261	0.0010376	0.0237732
0.01025	-0.00195007	0.000549316	0.0085144
0.01027	-0.00233459	-0.000518799	-0.00958252
0.01029	-0.00274658	-0.00128174	-0.0279846
0.01031	-0.00304871	-0.00204468	-0.0453491
0.01033	-0.00365295	-0.00317383	-0.0605164
0.01035	-0.00351563	-0.00344849	-0.0722351
0.01037	-0.00192261	-0.0022583	-0.0804443
0.01039	-0.000604248	-0.00161743	-0.0859375
0.01041	0.000274658	-0.00222778	-0.0893555
0.01043	0.00123596	-0.00247192	-0.0894775
0.01045	0.00140076	-0.00204468	-0.0855103
0.01047	0.00126343	-0.000915527	-0.0776367
0.01049	0.00129089	-6.10352e-05	-0.0670166
0.01051	0.00109863	-9.15527e-05	-0.0540161
0.01053	0.00170288	-3.05176e-05	-0.0383911
0.01055	0.00263672	0.000396729	-0.0213013
0.01057	0.00258179	0.000701904	-0.00341797
0.01059	0.00197754	0.000976562	0.0153198
0.01061	0.00131836	0.00167847	0.0340881
0.01063	0.000631714	0.00268555	0.051239
0.01065	-0.000192261	0.00372314	0.065979
0.01067	-0.00065918	0.003479	0.0777893
0.01069	-0.000576782	0.00262451	0.0866699
0.01071	-0.000686646	0.00186157	0.09198
0.01073	-0.0010437	0.000854492	0.0932922
0.01075	-0.00101624	0.000762939	0.0909729
0.01077	-2.74658e-05	0.000854492	0.0846252
0.01079	0.000823975	0.000701904	0.0753784
0.01081	0.000961304	0.000427246	0.0635986
0.01083	0.000274658	0.000457764	0.0498352
0.01085	-0.00098877	0.00106812	0.0350342
0.01087	-0.00159302	0.000640869	0.0173645
0.01089	-0.0021698	-0.000335693	-0.00137329
0.01091	-0.00244446	-0.00106812	-0.0194397
0.01093	-0.00255432	-0.00161743	-0.037262
0.01095	-0.0033783	-0.00213623	-0.0539246
0.01097	-0.00296631	-0.00308228	-0.0689392
0.01099	-0.00148315	-0.00299072	-0.0805969
0.01101	-0.000192261	-0.00204468	-0.0885315
0.01103	0.000604248	-0.0015564	-0.093689
0.01105	0.00107117	-0.00177002	-0.0957336
0.01107	0.00197754	-0.0020752	-0.0949707
0.01109	0.00230713	-0.0015564	-0.0895691
0.01111	0.00203247	-0.00109863	-0.0789185
0.01113	0.00178528	-0.000335693	-0.0649719
0.01115	0.00145569	0.000793457	-0.0482483
0.01117	0.00145569	0.0015564	-0.0305786
0.01119	0.00129089	0.00238037	-0.0117493
0.01121	0.0010437	0.00250244	0.00827026
0.01123	0.00085144	0.00271606	0.0279846
0.01125	0.000494385	0.00332642	0.0462646
0.01127	0.000494385	0.00271606	0.0610046
0.01129	0.000357056	0.00216675	0.0737
0.01131	0.000494385	0.00189209	0.085083
0.01133	0.000796509	0.0015564	0.0930176
0.01135	0.000604248	0.00228882	0.0981445
0.01137	0.00085144	0.00262451	0.0988159
0.01139	0.00134583	0.0020752	0.0941162
0.01141	0.00164795	0.00158691	0.0863342
0.01143	0.00151062	0.0010376	0.0757446
0.01145	0.00109863	0.000396729	0.0629883
0.01147	0.000576782	-0.000701904	0.0476074
0.01149	0.000192261	-0.00183105	0.0288391
0.01151	-0.000384521	-0.00262451	0.00823975
0.01153	-0.00195007	-0.00363159	-0.013031
0.01155	-0.00282898	-0.00430298	-0.0328064
0.01157	-0.0031311	-0.00427246	-0.0495605
0.01159	-0.00384521	-0.00341797	-0.0641479
0.01161	-0.00376282	-0.00170898	-0.0769348
0.01163	-0.00269165	-0.000457764	-0.0883179
0.01165	-0.00153809	-0.000152588	-0.0968628
0.01167	5.49316e-05	-0.000213623	-0.100708
0.01169	0.00186768	-0.000518799	-0.100647
0.01171	0.00255432	-0.000518799	-0.0964355
0.01173	0.00252686	0.000213623	-0.0881042
0.01175	0.00241699	0.000488281	-0.0763855
0.01177	0.00192261	0.000793457	-0.0608521
0.01179	0.00098877	0.0012207	-0.0428162
0.01181	2.74658e-05	0.00100708	-0.0237122
0.01183	-0.000769043	0.00167847	-0.00314331
0.01185	-0.00115356	0.00256348	0.0177917
0.01187	-0.000714111	0.00256348	0.0376587
0.01189	0.000137329	0.00268555	0.055542
0.01191	0.00173035	0.00231934	0.0707092
0.01193	0.00310364	0.00189209	0.083374
0.01195	0.00357056	0.00183105	0.0934448
0.01197	0.00357056	0.00222778	0.100922
0.01199	0.00260925	0.00265503	0.103912
0.01201	0.00247192	0.00213623	0.101837
0.01203	0.0021698	0.00140381	0.0960999
0.01205	0.000109863	3.05176e-05	0.0862427
0.01207	-0.00230713	-0.00134277	0.0731812
0.01209	-0.00401001	-0.00253296	0.0569458
0.01211	-0.00365295	-0.00366211	0.0382385
0.01213	-0.00280151	-0.00292969	0.0198975
0.01215	-0.00307617	-0.00164795	0.000854492
0.01217	-0.00293884	-0.000946045	-0.0188599
0.01219	-0.00252686	-0.000213623	-0.0387878
0.01221	-0.00227966	-0.000366211	-0.0582886
0.01223	-0.00211487	-0.000854492	-0.0744629
0.01225	-0.00145569	-0.00109863	-0.0872803
0.01227	0.000302124	-0.00106812	-0.0970459
0.01229	0.00137329	-0.000701904	-0.10379
0.01231	0.0011261	-0.000915527	-0.107178
0.01233	-0.000164795	-0.00177002	-0.10553
0.01235	-0.00115356	-0.00143433	-0.0984802
0.01237	-0.000192261	-0.000366211	-0.0874023
0.01239	0.000357056	0.000732422	-0.0730591
0.01241	-2.74658e-05	0.00170898	-0.055542
0.01243	0.000247192	0.00241089	-0.035675
0.01245	0.00065918	0.00360107	-0.0144348
0.01247	0.000549316	0.00415039	0.00692749
0.01249	0.000906372	0.00372314	0.0280457
0.01251	0.00126343	0.00335693	0.0484314
0.01253	0.00129089	0.00271606	0.0664368
0.01255	0.00175781	0.00192261	0.0812683
0.01257	0.00293884	0.00158691	0.0934753
0.01259	0.00409241	0.00177002	0.10199
0.01261	0.00348816	0.000915527	0.105591
0.01263	0.00140076	-0.000305176	0.105896
0.01265	-8.23975e-05	-0.000640869	0.102997
0.01267	-0.000686646	-0.000396729	0.0966492
0.01269	-0.00167542	-0.000274658	0.0861511
0.01271	-0.00291138	-0.00134277	0.0703735
0.01273	-0.0031311	-0.00234985	0.0525818
0.01275	-0.00238953	-0.00335693	0.0331726
0.01277	-0.00192261	-0.00415039	0.0113831
0.01279	-0.00271912	-0.00357056	-0.0111084
0.01281	-0.0032959	-0.00320435	-0.0330811
0.01283	-0.00241699	-0.00274658	-0.0524597
0.01285	-0.00170288	-0.00213623	-0.0697632
0.01287	-0.00065918	-0.00186157	-0.0862122
0.01289	0.000604248	-0.000976562	-0.0994263
0.01291	0.00137329	0.000183105	-0.107178
0.01293	0.00227966	0.000793457	-0.110077
0.01295	0.0020874	0.000457764	-0.10965
0.01297	0.0011261	0.000274658	-0.105255
0.01299	0.000466919	0.000762939	-0.0965881
0.01301	-0.000741577	0.00149536	-0.0837708
0.01303	-0.00115356	0.00317383	-0.0668945
0.01305	2.74658e-05	0.00460815	-0.0475159
0.01307	0.00123596	0.00445557	-0.026886
0.01309	0.00205994	0.00308228	-0.00592041
0.01311	0.00222473	0.00250244	0.015564
0.01313	0.00175781	0.00314331	0.0375977
0.01315	0.00189514	0.00317383	0.0578613
0.01317	0.00271912	0.00265503	0.0757446
0.01319	0.00315857	0.00265503	0.0914001
0.01321	0.00332336	0.00274658	0.103577
0.01323	0.00291138	0.00274658	0.111542
0.01325	0.00184021	0.00143433	0.114716
0.01327	0.0012085	-0.00112915	0.112488
0.01329	-8.23975e-05	-0.00238037	0.106323
0.01331	-0.00181274	-0.0022583	0.0968323
0.01333	-0.00247192	-0.00234985	0.0828857
0.01335	-0.00299377	-0.00299072	0.0650024
0.01337	-0.0033783	-0.00265503	0.0453491
0.01339	-0.00288391	-0.00131226	0.0246887
0.01341	-0.00203247	-0.00152588	0.00213623
0.01343	-0.00162048	-0.00222778	-0.0211182
0.01345	-0.00203247	-0.00198364	-0.0432129
0.01347	-0.00189514	-0.00152588	-0.0641785
0.01349	-0.00118103	-0.000732422	-0.0819702
0.01351	-0.000164795	-0.000793457	-0.0962219
0.01353	0.000494385	-0.0017395	-0.107513
0.01355	0.00032959	-0.00152588	-0.114258
0.01357	0.000411987	-0.000549316	-0.116394
0.01359	0.000192261	0.000762939	-0.113678
0.01361	-0.000192261	0.00140381	-0.106537
0.01363	5.49316e-05	0.00112915	-0.0955811
0.01365	0.000549316	0.00164795	-0.0805359
0.01367	0.00107117	0.00265503	-0.0626831
0.01369	0.00137329	0.00427246	-0.0411377
0.01371	0.00282898	0.00479126	-0.0180054
0.01373	0.004422	0.00408936	0.00506592
0.01375	0.00403748	0.00424194	0.0289612
0.01377	0.00274658	0.00265503	0.0494995
0.01379	0.002005	0.000610352	0.0675049
0.01381	0.00148315	0.000396729	0.0858154
0.01383	0.000521851	0.000701904	0.101715
0.01385	-0.000219727	0.00119019	0.113037
0.01387	-0.000384521	0.000640869	0.118713
0.01389	-0.000219727	-0.00088501	0.119476
0.01391	2.74658e-05	-0.00177002	0.115387
0.01393	-8.23975e-05	-0.00204468	0.106506
0.01395	-0.00085144	-0.00320435	0.0935974
0.01397	-0.00159302	-0.00518799	0.0766296
0.01399	-0.0011261	-0.0050354	0.0580444
0.01401	-0.000439453	-0.00332642	0.0374146
0.01403	-0.000906372	-0.00228882	0.0148315
0.01405	-0.00134583	-0.00216675	-0.00848389
0.01407	-0.00173035	-0.00253296	-0.0328369
0.01409	-0.00181274	-0.00195312	-0.0560608
0.01411	-0.00184021	-0.000946045	-0.0766907
0.01413	-0.00230713	-0.000518799	-0.0943298
0.01415	-0.002005	-0.000488281	-0.10788
0.01417	-0.000823975	-0.000701904	-0.117096
0.01419	0.000274658	-0.000274658	-0.121796
0.01421	2.74658e-05	0.00119019	-0.121124
0.01423	-8.23975e-05	0.00250244	-0.115448
0.01425	0.000631714	0.00256348	-0.106049
0.01427	0.000686646	0.00259399	-0.0918884
0.01429	0.00115356	0.00299072	-0.0740051
0.01431	0.00219727	0.00219727	-0.0547485
0.01433	0.00318604	0.00149536	-0.0332947
0.01435	0.0032959	0.00134277	-0.0102539
0.01437	0.00277405	0.00170898	0.0140381
0.01439	0.00263672	0.00265503	0.0390015
0.01441	0.00205994	0.00228882	0.061615
0.01443	0.00211487	0.00195312	0.0817261
0.01445	0.00148315	0.00234985	0.0993347
0.01447	0.000164795	0.00109863	0.112061
0.01449	0.000164795	-0.00143433	0.119354
0.01451	-0.00065918	-0.00311279	0.122467
0.01453	-0.00145569	-0.00363159	0.12149
0.01455	-0.00162048	-0.00390625	0.115631
0.01457	-0.00211487	-0.00418091	0.105438
0.01459	-0.00205994	-0.00341797	0.0917358
0.01461	-0.00175781	-0.0022583	0.0744324
0.01463	-0.000823975	-0.00201416	0.0533447
0.01465	2.74658e-05	-0.00231934	0.0293274
0.01467	2.74658e-05	-0.00241089	0.00393677
0.01469	-0.000164795	-0.00140381	-0.0216064
0.01471	-0.000494385	-0.000244141	-0.0461121
0.01473	-0.000906372	0.000335693	-0.0680542
0.01475	-0.00233459	0.000427246	-0.0878906
0.01477	-0.00299377	-0.000518799	-0.105743
0.01479	-0.00184021	-0.00106812	-0.119385
0.01481	-0.00109863	-0.000549316	-0.127106
0.01483	-0.000769043	6.10352e-05	-0.128662
0.01485	-0.000576782	0.0010376	-0.124878
0.01487	-0.000219727	0.00286865	-0.116333
0.01489	0.000961304	0.0043335	-0.103394
0.01491	0.00148315	0.00463867	-0.086792
0.01493	0.00205994	0.00497437	-0.0667114
0.01495	0.00335083	0.00506592	-0.0444031
0.01497	0.00351563	0.00448608	-0.0201111
0.01499	0.00271912	0.00387573	0.00485229
0.01501	0.00269165	0.00256348	0.0283203
0.01503	0.00310364	0.00140381	0.0515137
0.01505	0.00263672	0.000793457	0.073822
0.01507	0.00142822	-0.000335693	0.0927734
0.01509	0.000302124	-0.00128174	0.108093
0.01511	-2.74658e-05	-0.00219727	0.119446
0.01513	-0.000714111	-0.00238037	0.12619
0.01515	-0.0021698	-0.00183105	0.12854
0.01517	-0.00214233	-0.00216675	0.125916
0.01519	-0.00126343	-0.00192261	0.118439
0.01521	-0.0011261	-0.000793457	0.106232
0.01523	-0.00085144	0	0.0888672
0.01525	-0.000411987	0.000579834	0.0672302
0.01527	-0.000357056	-0.000488281	0.0428162
0.01529	-0.000933838	-0.0027771	0.0176697
0.01531	-0.00153809	-0.00387573	-0.00793457
0.01533	-0.00151062	-0.00265503	-0.0336609
0.01535	-0.000906372	-0.0015564	-0.0585938
0.01537	-0.000604248	-0.00256348	-0.0816956
0.01539	-0.000961304	-0.00320435	-0.100555
0.01541	-0.000741577	-0.00271606	-0.115417
0.01543	-0.00032959	-0.000549316	-0.125977
0.01545	-0.000961304	0.00268555	-0.131714
0.01547	-0.00153809	0.00430298	-0.132935
0.01549	-0.000686646	0.0050354	-0.128052
0.01551	0.000494385	0.00543213	-0.117706
0.01553	0.00134583	0.00491333	-0.102966
0.01555	0.00236206	0.00390625	-0.0838013
0.01557	0.00315857	0.00317383	-0.0605774
0.01559	0.00359802	0.00149536	-0.0365906
0.01561	0.00368042	-0.00109863	-0.0121765
0.01563	0.00362549	-0.00222778	0.0151978
0.01565	0.00302124	-0.00219727	0.0428772
0.01567	0.00192261	-0.00112915	0.068512
0.01569	0.00148315	6.10352e-05	0.0896606
0.01571	0.00065918	-0.000762939	0.10553
0.01573	-0.000933838	-0.00167847	0.11792
0.01575	-0.00266418	-0.00131226	0.126801
0.01577	-0.00315857	-0.000701904	0.131531
0.01579	-0.00205994	0.000244141	0.13089
0.01581	-0.00148315	0.00134277	0.125702
0.01583	-0.00134583	0.00134277	0.116425
0.01585	-0.000961304	0.000976562	0.101959
0.01587	-0.00065918	0.0010376	0.0832214
0.01589	-0.000109863	0.000915527	0.0610046
0.01591	-0.000164795	-0.000366211	0.0361938
0.01593	-0.000823975	-0.00250244	0.00964355
0.01595	-0.000823975	-0.00320435	-0.0180359
0.01597	-0.000961304	-0.00326538	-0.0459595
0.01599	-0.00131836	-0.00341797	-0.0724182
0.01601	-0.00142822	-0.00213623	-0.0942383
0.01603	-0.00123596	-0.00128174	-0.111847
0.01605	-0.000439453	-0.000274658	-0.126343
0.01607	-0.000686646	0.00265503	-0.136108
0.01609	-0.0010437	0.00454712	-0.13974
0.01611	-0.000549316	0.00518799	-0.135773
0.01613	-0.000576782	0.00537109	-0.126801
0.01615	0.000411987	0.00439453	-0.115204
0.01617	0.00140076	0.00308228	-0.0982666
0.01619	0.00178528	0.0012207	-0.0766907
0.01621	0.00255432	-0.000366211	-0.0528564
0.01623	0.00299377	-0.00128174	-0.0278625
0.01625	0.00373535	-0.00219727	-0.0017395
0.01627	0.00368042	-0.00296021	0.0266113
0.01629	0.00238953	-0.00317383	0.054657
0.01631	0.00145569	-0.0020752	0.0793457
0.01633	0.000933838	-0.000213623	0.100159
0.01635	0.000521851	0.00131226	0.116119
0.01637	-0.0010437	0.00198364	0.128174
0.01639	-0.00255432	0.0017395	0.136688
0.01641	-0.00233459	0.00109863	0.139587
0.01643	-0.0022522	0.000183105	0.136444
0.01645	-0.00162048	-0.000427246	0.126923
0.01647	-0.000796509	-0.0010376	0.111847
0.01649	-0.000521851	-0.00231934	0.0933838
0.01651	0	-0.00323486	0.0725708
0.01653	-0.000714111	-0.00268555	0.0496216
0.01655	-0.00129089	-0.00180054	0.0231934
0.01657	-0.000549316	-0.00152588	-0.00482178
0.01659	-0.000741577	-0.0012207	-0.0324402
0.01661	-0.00142822	-0.0010376	-0.0597839
0.01663	-0.0012085	-0.00109863	-0.0848999
0.01665	-0.000933838	-0.000701904	-0.106689
0.01667	-0.00129089	-0.000213623	-0.123962
0.01669	-0.000576782	-0.000183105	-0.136566
0.01671	0.000796509	0.000183105	-0.143829
0.01673	0.00145569	0.0015564	-0.144714
0.01675	0.00219727	0.00259399	-0.139801
0.01677	0.0021698	0.00296021	-0.128265
0.01679	0.00151062	0.0032959	-0.111176
0.01681	0.00159302	0.00311279	-0.0910339
0.01683	0.00153809	0.00228882	-0.0682678
0.01685	0.00101624	0.0010376	-0.0431213
0.01687	0.00107117	-0.000366211	-0.0152893
0.01689	0.00098877	-0.00140381	0.0139771
0.01691	0.00101624	-0.00192261	0.0430603
0.01693	0.00195007	-0.00131226	0.0694275
0.01695	0.00282898	-0.000518799	0.0918579
0.01697	0.00296631	-0.000671387	0.111328
0.01699	0.00189514	-0.00149536	0.126282
0.01701	0.00032959	-0.00238037	0.136475
0.01703	-0.00126343	-0.0017395	0.143066
0.01705	-0.00197754	-0.000213623	0.144104
0.01707	-0.00197754	0.000610352	0.138245
0.01709	-0.002005	0.00088501	0.126587
0.01711	-0.00140076	0.000640869	0.110107
0.01713	-0.00134583	-0.000213623	0.0898438
0.01715	-0.00126343	-0.00149536	0.0665283
0.01717	-0.00065918	-0.00296021	0.039917
0.01719	-0.00151062	-0.00360107	0.00982666
0.01721	-0.00197754	-0.00320435	-0.0209656
0.01723	-0.00134583	-0.00238037	-0.0495911
0.01725	-0.00101624	-0.00140381	-0.0760498
0.01727	-0.00115356	-0.000274658	-0.0993042
0.01729	-0.00118103	0.000701904	-0.118347
0.01731	-0.000274658	0.00119019	-0.133026
0.01733	0.000604248	0.00195312	-0.142853
0.01735	0.00098877	0.0032959	-0.147369
0.01737	0.00115356	0.00369263	-0.145782
0.01739	0.00129089	0.00253296	-0.138275
0.01741	0.00186768	0.00198364	-0.124634
0.01743	0.00162048	0.00180054	-0.106384
0.01745	0.00118103	0.00167847	-0.0843201
0.01747	0.00175781	0.00131226	-0.0585632
0.01749	0.00175781	-0.000457764	-0.0315552
0.01751	0.00151062	-0.00204468	-0.00271606
0.01753	0.00137329	-0.00268555	0.0269775
0.01755	0.000878906	-0.00222778	0.0553284
0.01757	0.000576782	-0.00109863	0.0814514
0.01759	-2.74658e-05	-0.00115967	0.103149
0.01761	-0.00085144	-0.00100708	0.122375
0.01763	-0.000796509	-6.10352e-05	0.138794
0.01765	5.49316e-05	0.000183105	0.148285
0.01767	0.000549316	-6.10352e-05	0.150513
0.01769	0.000439453	0	0.146515
0.01771	-0.000219727	3.05176e-05	0.137939
0.01773	-0.00123596	-0.000854492	0.124725
0.01775	-0.00205994	-0.00149536	0.105316
0.01777	-0.00302124	-0.00195312	0.0813599
0.01779	-0.00359802	-0.00238037	0.0549011
0.01781	-0.00340576	-0.00161743	0.0271301
0.01783	-0.00285645	-0.000396729	-0.00317383
0.01785	-0.00181274	0.000152588	-0.0352478
0.01787	-0.00085144	0.000640869	-0.0639954
0.01789	-0.000521851	0.00137329	-0.0889893
0.01791	-0.000192261	0.0017395	-0.111328
0.01793	0.00085144	0.00192261	-0.129913
0.01795	0.00164795	0.00259399	-0.143494
0.01797	0.00142822	0.00296021	-0.151123
0.01799	0.00115356	0.00283813	-0.152802
0.01801	0.00085144	0.00210571	-0.147858
0.01803	0.000796509	0.000976562	-0.136749
0.01805	0.00098877	-0.000213623	-0.120972
0.01807	0.00134583	-0.000488281	-0.100677
0.01809	0.00170288	-0.000213623	-0.0764771
0.01811	0.00145569	-0.000366211	-0.048584
0.01813	0.00085144	-0.000305176	-0.0185852
0.01815	-0.000137329	-0.000457764	0.0115051
0.01817	-0.000137329	-0.000640869	0.0415039
0.01819	0.00065918	-0.000579834	0.0696106
0.01821	-0.000274658	-0.0010376	0.0942688
0.01823	-0.00118103	-0.00128174	0.116302
0.01825	-0.000769043	-0.00149536	0.134949
0.01827	-0.000411987	-0.00210571	0.147156
0.01829	0	-0.00177002	0.15271
0.01831	5.49316e-05	-0.000976562	0.153137
0.01833	-0.000714111	-0.00100708	0.148071
0.01835	-0.000878906	-0.000640869	0.13797
0.01837	-0.000302124	-0.000152588	0.121796
0.01839	-0.000686646	-0.000457764	0.0995178
0.01841	-0.00197754	-0.000610352	0.0731812
0.01843	-0.00269165	-0.000946045	0.0426941
0.01845	-0.00324097	-0.000671387	0.0113831
0.01847	-0.00335083	-0.000427246	-0.0200806
0.01849	-0.00271912	-0.00119019	-0.0519714
0.01851	-0.00222473	-0.000946045	-0.0804138
0.01853	-0.00126343	-0.000610352	-0.106201
0.01855	-8.23975e-05	0	-0.127319
0.01857	0.00065918	0.00137329	-0.142456
0.01859	0.00131836	0.00213623	-0.153534
0.01861	0.00192261	0.00247192	-0.157776
0.01863	0.00241699	0.00256348	-0.154816
0.01865	0.00205994	0.00317383	-0.145386
0.01867	0.0012085	0.00341797	-0.131317
0.01869	0.00107117	0.0022583	-0.114563
0.01871	0.00170288	0.000305176	-0.0932312
0.01873	0.0020874	-0.00204468	-0.0671387
0.01875	0.00189514	-0.00271606	-0.037323
0.01877	0.00148315	-0.00292969	-0.00622559
0.01879	0.00137329	-0.00317383	0.0241089
0.01881	0.000906372	-0.00210571	0.0548401
0.01883	0.000164795	-0.00137329	0.0844727
0.01885	-0.00032959	-0.000549316	0.110535
0.01887	-0.00162048	-0.000610352	0.131012
0.01889	-0.00219727	-0.00158691	0.145508
0.01891	-0.00178528	-0.00137329	0.155457
0.01893	-0.00184021	-0.00164795	0.159607
0.01895	-0.00178528	-0.00143433	0.15744
0.01897	-0.00197754	3.05176e-05	0.149719
0.01899	-0.00181274	0.00088501	0.135681
0.01901	-0.00134583	0.0012207	0.115601
0.01903	-0.00134583	0.000610352	0.0903931
0.01905	-0.00098877	-0.000671387	0.0610046
0.01907	-0.00123596	-0.00149536	0.0290527
0.01909	-0.00131836	-0.0015564	-0.00396729
0.01911	-0.00085144	-0.00112915	-0.0357971
0.01913	-0.00098877	0.000305176	-0.065155
0.01915	-0.00170288	0.00134277	-0.0931091
0.01917	-0.00227966	0.00149536	-0.118561
0.01919	-0.002005	0.00253296	-0.138824
0.01921	-0.00140076	0.00292969	-0.153107
0.01923	-0.000714111	0.00170898	-0.161987
0.01925	0.000686646	0.00088501	-0.163666
0.01927	0.00230713	0.000610352	-0.157593
0.01929	0.00277405	0.000701904	-0.146271
0.01931	0.00214233	0.000793457	-0.130127
0.01933	0.00159302	0.000213623	-0.109039
0.01935	0.00164795	-0.000518799	-0.0836182
0.01937	0.00184021	-0.00134277	-0.0541992
0.01939	0.00156555	-0.00192261	-0.022644
0.01941	0.00107117	-0.00192261	0.0100098
0.01943	0.000549316	-0.00195312	0.0417175
0.01945	-2.74658e-05	-0.00167847	0.0716248
0.01947	-0.00065918	-0.00106812	0.100098
0.01949	-0.00123596	-0.000610352	0.124542
0.01951	-0.00181274	-0.000488281	0.143494
0.01953	-0.00205994	-0.000976562	0.15625
0.01955	-0.000823975	-0.00161743	0.162781
0.01957	0.000631714	-0.00143433	0.163727
0.01959	0.00032959	-0.000549316	0.15863
0.01961	-0.00101624	-0.000396729	0.147125
0.01963	-0.00244446	-0.000366211	0.129303
0.01965	-0.00335083	-0.000244141	0.105652
0.01967	-0.00359802	-0.000793457	0.0774841
0.01969	-0.00285645	-0.000457764	0.0473328
0.01971	-0.00181274	0.00115967	0.0166626
0.01973	-0.00140076	0.00198364	-0.0161743
0.01975	-0.00142822	0.0017395	-0.0496216
0.01977	-0.00162048	0.000793457	-0.0808716
0.01979	-0.00109863	0.000152588	-0.109192
0.01981	-8.23975e-05	0.0012207	-0.131958
0.01983	8.23975e-05	0.00204468	-0.149811
0.01985	0.000302124	0.00109863	-0.162506
0.01987	0.000769043	0.000732422	-0.167664
0.01989	0.00109863	0.000793457	-0.16687
0.01991	0.00159302	0.000732422	-0.159271
0.01993	0.00148315	0.00143433	-0.144867
0.01995	0.00118103	0.00119019	-0.125336
0.01997	0.00181274	0.000671387	-0.099823
0.01999	0.00192261	0.000640869	-0.0704956
0.02001	0.00118103	-0.000305176	-0.0392151
0.02003	0.000576782	-0.000793457	-0.00628662
0.02005	0.000109863	-0.000549316	0.0266418
0.02007	0.000576782	-0.000732422	0.0587158
0.02009	0.000741577	-0.00131226	0.0887146
0.02011	2.74658e-05	-0.00213623	0.115173
0.02013	-0.000686646	-0.00228882	0.137146
0.02015	-0.00170288	-0.00256348	0.153595
0.02017	-0.00241699	-0.00292969	0.164368
0.02019	-0.00222473	-0.00177002	0.16922
0.02021	-0.00173035	-0.00012207	0.167328
0.02023	-0.00145569	0.00088501	0.15863
0.02025	-0.00140076	0.00143433	0.143463
0.02027	-0.00167542	0.00134277	0.12265
0.02029	-0.00189514	0.00106812	0.096344
0.02031	-0.00156555	0.000427246	0.0658264
0.02033	-0.00153809	0	0.0334778
0.02035	-0.00170288	0.000579834	0.000549316
0.02037	-0.00181274	0.00109863	-0.0328674
0.02039	-0.00145569	0.00177002	-0.0651855
0.02041	-0.000769043	0.00222778	-0.0949097
0.02043	-0.000549316	0.00180054	-0.121582
0.02045	-8.23975e-05	0.00131226	-0.144043
0.02047	0.00109863	0.000579834	-0.161224
0.02049	0.00181274	-0.00012207	-0.171692
0.02051	0.00159302	-0.000396729	-0.174255
0.02053	0.00145569	-0.000244141	-0.169861
0.02055	0.00101624	-0.000213623	-0.159576
0.02057	0.000384521	-0.000640869	-0.142792
0.02059	0.000439453	-0.000183105	-0.119202
0.02061	0.000769043	-0.000274658	-0.0903015
0.02063	0.00109863	-0.00115967	-0.0583801
0.02065	0.000631714	-0.00189209	-0.0254822
0.02067	0.000823975	-0.00180054	0.00823975
0.02069	0.00159302	-0.00192261	0.0418091
0.02071	0.00098877	-0.00268555	0.0741882
0.02073	0.000302124	-0.00201416	0.105164
0.02075	-0.00032959	-0.00131226	0.131195
0.02077	-0.000247192	-0.00140381	0.15097
0.02079	-0.000302124	-0.00143433	0.164612
0.02081	-0.0021698	-0.00177002	0.171692
0.02083	-0.00326843	-0.00146484	0.172821
0.02085	-0.00373535	-0.00134277	0.167145
0.02087	-0.00348816	-0.00088501	0.155029
0.02089	-0.00249939	0.000305176	0.136658
0.02091	-0.00156555	0.00125122	0.113129
0.02093	-0.000466919	0.0015564	0.0854187
0.02095	-0.000411987	0.00137329	0.0532532
0.02097	-0.000604248	0.00164795	0.0194092
0.02099	-0.00109863	0.00228882	-0.0147705
0.02101	-0.0020874	0.00234985	-0.0490417
0.02103	-0.00195007	0.0020752	-0.0810547
0.02105	-0.00129089	0.00140381	-0.110443
0.02107	-0.000302124	0.000854492	-0.135895
0.02109	0.00065918	9.15527e-05	-0.156281
0.02111	0.0010437	-0.000762939	-0.171173
0.02113	0.00142822	-0.000976562	-0.178833
0.02115	0.000933838	-0.00137329	-0.179199
0.02117	0.000247192	-0.00137329	-0.171844
0.02119	0.000219727	-0.000701904	-0.157043
0.02121	-0.000549316	-0.000976562	-0.136261
0.02123	-0.00170288	-0.00112915	-0.109894
0.02125	-0.00244446	-0.000701904	-0.0789185
0.02127	-0.00236206	-9.15527e-05	-0.0446167
0.02129	-0.00153809	0.000152588	-0.0090332
0.02131	-0.000219727	-0.000610352	0.0261841
0.02133	0.00145569	-0.00152588	0.0603027
0.02135	0.00277405	-0.00222778	0.0923157
0.02137	0.00310364	-0.0022583	0.121124
0.02139	0.00260925	-0.00134277	0.144836
0.02141	0.00205994	-0.000396729	0.162811
0.02143	0.00123596	-0.000335693	0.174255
0.02145	-0.000714111	-0.000671387	0.178345
0.02147	-0.00335083	-0.00088501	0.175598
0.02149	-0.00403748	-0.00109863	0.165863
0.02151	-0.00271912	-0.000244141	0.150299
0.02153	-0.00252686	0.00106812	0.129944
0.02155	-0.0032135	0.00149536	0.103821
0.02157	-0.0033783	0.00146484	0.072876
0.02159	-0.00236206	0.00143433	0.0387573
0.02161	0	0.00146484	0.00302124
0.02163	0.00162048	0.00149536	-0.0319824
0.02165	0.00219727	0.00183105	-0.0656433
0.02167	0.00227966	0.00161743	-0.0979309
0.02169	0.00178528	0.00137329	-0.126251
0.02171	0.0010437	0.00192261	-0.148895
0.02173	-0.000192261	0.00192261	-0.165863
0.02175	-0.00137329	0.00140381	-0.177338
0.02177	-0.00227966	0.000213623	-0.183258
0.02179	-0.00315857	-0.00195312	-0.181671
0.02181	-0.00304871	-0.00357056	-0.171783
0.02183	-0.00178528	-0.00338745	-0.153717
0.02185	-0.000164795	-0.00283813	-0.129211
0.02187	0.00123596	-0.00268555	-0.0999146
0.02189	0.00181274	-0.00192261	-0.0660095
0.02191	0.00142822	-0.00109863	-0.0297546
0.02193	0.00173035	3.05176e-05	0.00723267
0.02195	0.00299377	0.000976562	0.0438232
0.02197	0.00346069	0.000335693	0.0785828
0.02199	0.00249939	-0.000640869	0.109711
0.02201	0.0011261	-0.000518799	0.136353
0.02203	-2.74658e-05	0.000823975	0.158722
0.02205	-0.00140076	0.00119019	0.174164
0.02207	-0.00236206	0.000640869	0.18222
0.02209	-0.00299377	0.000793457	0.183899
0.02211	-0.00365295	0.000244141	0.177734
0.02213	-0.00401001	-0.000213623	0.164734
0.02215	-0.00310364	0.000640869	0.145935
0.02217	2.74658e-05	0.00170898	0.121552
0.02219	0.00205994	0.00198364	0.0921631
0.02221	0.00170288	0.00106812	0.0589905
0.02223	0.00227966	0.00012207	0.0230408
0.02225	0.00285645	9.15527e-05	-0.0144653
0.02227	0.00151062	0.00109863	-0.050293
0.02229	-0.000686646	0.00177002	-0.0834045
0.02231	-0.00285645	0.000946045	-0.114532
0.02233	-0.0033783	0.000213623	-0.141632
0.02235	-0.00310364	0.000335693	-0.162506
0.02237	-0.00348816	-0.000244141	-0.177338
0.02239	-0.00227966	-0.00216675	-0.18576
0.02241	-0.000247192	-0.00390625	-0.187134
0.02243	0.000439453	-0.0038147	-0.181244
0.02245	0.000769043	-0.00210571	-0.166382
0.02247	0.00142822	-0.00109863	-0.144501
0.02249	0.00241699	-0.000976562	-0.117737
0.02251	0.0032135	-0.00012207	-0.0861816
0.02253	0.00343323	0.000610352	-0.0522156
0.02255	0.0031311	0.000305176	-0.0158997
0.02257	0.00252686	6.10352e-05	0.0231934
0.02259	0.00173035	-0.000366211	0.0611572
0.02261	-0.000247192	-0.000488281	0.0955505
0.02263	-0.002005	-0.00088501	0.124939
0.02265	-0.00219727	-0.00299072	0.148254
0.02267	-0.00252686	-0.00396729	0.166565
0.02269	-0.00310364	-0.00283813	0.179932
0.02271	-0.00260925	-0.000732422	0.187256
0.02273	-0.000274658	0.00125122	0.187439
0.02275	0.00203247	0.0017395	0.179291
0.02277	0.00233459	0.00286865	0.163483
0.02279	0.0022522	0.00534058	0.141724
0.02281	0.00178528	0.00595093	0.114105
0.02283	0.00098877	0.00384521	0.0805359
0.02285	0.000439453	0.00201416	0.0430603
0.02287	-0.000494385	0.00231934	0.00531006
0.02289	-0.00159302	0.00314331	-0.0309753
0.02291	-0.00326843	0.0032959	-0.0664062
0.02293	-0.00455933	0.00167847	-0.0999451
0.02295	-0.00541077	-0.000762939	-0.129425
0.02297	-0.00606995	-0.00180054	-0.154602
0.02299	-0.00486145	-0.00231934	-0.174133
0.02301	-0.00271912	-0.00274658	-0.186188
0.02303	-0.000357056	-0.00338745	-0.191376
0.02305	0.00192261	-0.00384521	-0.189178
0.02307	0.00304871	-0.00250244	-0.17868
0.02309	0.00351563	-0.00152588	-0.161652
0.02311	0.00376282	-0.00137329	-0.138947
0.02313	0.00318604	-0.000213623	-0.108704
0.02315	0.00181274	0.000915527	-0.0726013
0.02317	0.000796509	0.000610352	-0.0357666
0.02319	0.000302124	0	0.00152588
0.02321	-0.000576782	0.000427246	0.0400696
0.02323	-0.00197754	0.000610352	0.0776062
0.02325	-0.00315857	-0.000213623	0.112
0.02327	-0.00285645	-0.000915527	0.139984
0.02329	-0.00236206	-0.000976562	0.161835
0.02331	-0.00214233	-0.00131226	0.179291
0.02333	-0.00173035	-0.00274658	0.190094
0.02335	-0.000411987	-0.00366211	0.192291
0.02337	0.00118103	-0.00299072	0.185883
0.02339	0.00195007	-0.000640869	0.174042
0.02341	0.00271912	0.00259399	0.157745
0.02343	0.00238953	0.00402832	0.133453
0.02345	0.000631714	0.00369263	0.10144
0.02347	-0.000439453	0.00427246	0.0660706
0.02349	-0.00032959	0.00482178	0.0296631
0.02351	-0.000631714	0.00378418	-0.0085144
0.02353	-0.00271912	0.00256348	-0.0488892
0.02355	-0.00464172	0.00100708	-0.0879822
0.02357	-0.00499878	-0.0010376	-0.120941
0.02359	-0.00414734	-0.00247192	-0.146973
0.02361	-0.00230713	-0.00280762	-0.168518
0.02363	-0.00098877	-0.00308228	-0.186432
0.02365	0.000109863	-0.0038147	-0.196472
0.02367	0.000796509	-0.00323486	-0.195343
0.02369	0.0010437	-0.0022583	-0.18689
0.02371	0.00197754	-0.00201416	-0.17392
0.02373	0.00192261	-0.00192261	-0.154724
0.02375	0.00159302	-0.0020752	-0.128723
0.02377	0.00222473	-0.00140381	-0.0957947
0.02379	0.00175781	-0.000457764	-0.0579834
0.02381	0.000357056	0.00012207	-0.0186768
0.02383	-0.00134583	0.000762939	0.0203857
0.02385	-0.00156555	0.000366211	0.0580139
0.02387	-0.000247192	9.15527e-05	0.0941162
0.02389	-0.000219727	0.000366211	0.127716
0.02391	0.00032959	0.000183105	0.15567
0.02393	0.000796509	0.000549316	0.176941
0.02395	0.000219727	0.00112915	0.191711
0.02397	-8.23975e-05	0.00119019	0.198639
0.02399	-0.000576782	0.00109863	0.197113
0.02401	-0.000521851	0.000762939	0.187592
0.02403	-0.000219727	0.000823975	0.170959
0.02405	-0.000219727	0.000732422	0.148163
0.02407	-0.000549316	6.10352e-05	0.1203
0.02409	-0.000631714	-0.000152588	0.0878296
0.02411	0.000686646	0.000610352	0.0506592
0.02413	0.0010437	0.00244141	0.0111084
0.02415	-0.000714111	0.00454712	-0.0272827
0.02417	-0.00263672	0.00518799	-0.0639038
0.02419	-0.0031311	0.00363159	-0.100708
0.02421	-0.00282898	0.00106812	-0.135742
0.02423	-0.00293884	-0.000976562	-0.164581
0.02425	-0.00247192	-0.00286865	-0.184998
0.02427	-0.00129089	-0.00393677	-0.197632
0.02429	0.000109863	-0.00363159	-0.202728
0.02431	0.00153809	-0.00350952	-0.199432
0.02433	0.00192261	-0.00408936	-0.188141
0.02435	0.00192261	-0.00384521	-0.169678
0.02437	0.00214233	-0.00314331	-0.145447
0.02439	0.00203247	-0.00259399	-0.116028
0.02441	0.00129089	-0.00180054	-0.080658
0.02443	0.000631714	-0.00115967	-0.0411987
0.02445	0.000823975	6.10352e-05	-0.000946045
0.02447	0.000906372	0.00161743	0.0383606
0.02449	0.000439453	0.00283813	0.0767822
0.02451	0.00032959	0.00323486	0.113098
0.02453	0.000164795	0.00244141	0.14505
0.02455	-0.000357056	0.00177002	0.170258
0.02457	-0.000576782	0.0017395	0.187531
0.02459	-0.000576782	0.00119019	0.198334
0.02461	-0.000411987	0.000183105	0.202118
0.02463	0.000109863	-0.000152588	0.197998
0.02465	0.000109863	0.000244141	0.185974
0.02467	-0.000686646	0.000640869	0.166504
0.02469	-0.000521851	0.000762939	0.140808
0.02471	0.000274658	0.000305176	0.108734
0.02473	-0.000466919	0.000183105	0.072052
0.02475	-0.00178528	0.00128174	0.0333252
0.02477	-0.00238953	0.00195312	-0.00701904
0.02479	-0.00222473	0.00234985	-0.0472107
0.02481	-0.000906372	0.00292969	-0.0857239
0.02483	0.000521851	0.00222778	-0.121307
0.02485	0.000604248	3.05176e-05	-0.15274
0.02487	-0.000247192	-0.00180054	-0.177887
0.02489	-0.000933838	-0.00216675	-0.194946
0.02491	-0.00137329	-0.00213623	-0.204987
0.02493	-0.0010437	-0.00271606	-0.206879
0.02495	0.000164795	-0.003479	-0.199554
0.02497	0.000796509	-0.00402832	-0.18515
0.02499	0.00134583	-0.00408936	-0.163818
0.02501	0.00153809	-0.00326538	-0.135803
0.02503	0.000439453	-0.00213623	-0.101868
0.02505	0.000411987	-0.000274658	-0.0631409
0.02507	0.00145569	0.00146484	-0.0230103
0.02509	0.00192261	0.00140381	0.0171509
0.02511	0.00175781	0.00112915	0.0576477
0.02513	0.00148315	0.00177002	0.0960388
0.02515	0.000796509	0.00219727	0.13031
0.02517	-0.000576782	0.00231934	0.160126
0.02519	-0.00159302	0.00189209	0.183502
0.02521	-0.00140076	0.00143433	0.199219
0.02523	-0.000109863	0.00183105	0.206696
0.02525	0.000906372	0.00198364	0.206024
0.02527	0.000576782	0.00137329	0.198242
0.02529	-0.000164795	0.00112915	0.183014
0.02531	-0.00109863	0.00131226	0.160156
0.02533	-0.00175781	0.000732422	0.129822
0.02535	-0.00214233	-0.000518799	0.0937195
0.02537	-0.00280151	-0.00140381	0.0550232
0.02539	-0.00260925	-0.00128174	0.0151978
0.02541	-0.00173035	-0.000854492	-0.0259094
0.02543	-0.000714111	-0.00119019	-0.067749
0.02545	-0.000109863	-0.00167847	-0.107056
0.02547	-0.000219727	-0.00106812	-0.140594
0.02549	0.000137329	0.000366211	-0.16745
0.02551	0.000906372	0.000793457	-0.188629
0.02553	0.00162048	0.000457764	-0.204163
0.02555	0.00118103	-0.000335693	-0.211548
0.02557	-0.000384521	-0.00186157	-0.209595
0.02559	-0.0011261	-0.00241089	-0.198578
0.02561	-0.00175781	-0.00250244	-0.179901
0.02563	-0.002005	-0.00305176	-0.154999
0.02565	-0.000631714	-0.00280762	-0.123169
0.02567	0.000494385	-0.00204468	-0.0864868
0.02569	0.0012085	-0.00192261	-0.0474243
0.02571	0.00167542	-0.00106812	-0.00564575
0.02573	0.00173035	0.000579834	0.0370483
0.02575	0.00195007	0.00186157	0.0781555
0.02577	0.00186768	0.00305176	0.116119
0.02579	0.00249939	0.00360107	0.148895
0.02581	0.00271912	0.00363159	0.175323
0.02583	0.00131836	0.00311279	0.194885
0.02585	5.49316e-05	0.00134277	0.207092
0.02587	-0.000933838	-3.05176e-05	0.211761
0.02589	-0.00148315	3.05176e-05	0.208069
0.02591	-0.00192261	0.00088501	0.195892
0.02593	-0.00170288	0.00134277	0.176697
0.02595	-0.00131836	0.00112915	0.150909
0.02597	-0.00167542	0.000793457	0.118561
0.02599	-0.000961304	0.000427246	0.0807495
0.02601	-0.000686646	0.000427246	0.0391846
0.02603	-0.000961304	-9.15527e-05	-0.00402832
0.02605	-0.00101624	-0.0012207	-0.0461731
0.02607	-0.00131836	-0.00213623	-0.0863647
0.02609	-0.000741577	-0.00268555	-0.124359
0.02611	0.000137329	-0.00244141	-0.156921
0.02613	0.00162048	-0.00198364	-0.182831
0.02615	0.00263672	-0.00143433	-0.202118
0.02617	0.0020874	-0.000701904	-0.21344
0.02619	0.00109863	-0.000518799	-0.216125
0.02621	-0.000769043	-0.000244141	-0.209229
0.02623	-0.00134583	-9.15527e-05	-0.194397
0.02625	-0.00123596	-0.000640869	-0.173035
0.02627	-0.00131836	-0.000457764	-0.14389
0.02629	-0.000576782	-0.000396729	-0.108612
0.02631	-0.000933838	-0.00119019	-0.0701599
0.02633	-5.49316e-05	-0.00119019	-0.0292969
0.02635	0.00184021	-0.000427246	0.013916
0.02637	0.00137329	0.000762939	0.0572815
0.02639	0.00107117	0.00167847	0.098053
0.02641	0.00167542	0.00198364	0.134583
0.02643	0.00222473	0.00253296	0.165344
0.02645	0.00255432	0.00265503	0.188934
0.02647	0.00148315	0.00195312	0.20517
0.02649	0.000604248	0.00189209	0.214417
0.02651	0.00032959	0.00256348	0.216339
0.02653	-0.000878906	0.0027771	0.209045
0.02655	-0.0020874	0.00286865	0.193115
0.02657	-0.00307617	0.00231934	0.169556
0.02659	-0.00368042	0.000427246	0.138367
0.02661	-0.00318604	-0.00146484	0.10141
0.02663	-0.00219727	-0.0020752	0.0618591
0.02665	-0.00109863	-0.00149536	0.0206299
0.02667	-0.000411987	-0.00106812	-0.0220947
0.02669	-0.00032959	-0.00125122	-0.0650024
0.02671	0.000192261	-0.00192261	-0.106171
0.02673	0.00131836	-0.00210571	-0.142761
0.02675	0.00219727	-0.00164795	-0.173462
0.02677	0.00233459	-0.00177002	-0.197601
0.02679	0.00126343	-0.00149536	-0.213562
0.02681	-0.000137329	-0.000152588	-0.220642
0.02683	-0.000357056	0.000640869	-0.218872
0.02685	-0.000576782	0.000518799	-0.209106
0.02687	-0.00085144	9.15527e-05	-0.191406
0.02689	-0.000933838	-0.000457764	-0.165497
0.02691	-0.0010437	-0.000396729	-0.132172
0.02693	-0.000219727	-0.000549316	-0.0935669
0.02695	-0.000109863	-0.00125122	-0.0524597
0.02697	-0.000549316	-0.000457764	-0.0083313
0.02699	8.23975e-05	0.000549316	0.0365295
0.02701	0.00134583	0.000396729	0.0785522
0.02703	0.00291138	0.00119019	0.11734
0.02705	0.00332336	0.00244141	0.151642
0.02707	0.00252686	0.00289917	0.180573
0.02709	0.0022522	0.00335693	0.202576
0.02711	0.00170288	0.00341797	0.216217
0.02713	-0.000109863	0.00308228	0.221344
0.02715	-0.00178528	0.00274658	0.217712
0.02717	-0.00293884	0.00189209	0.206482
0.02719	-0.00348816	-9.15527e-05	0.18631
0.02721	-0.00266418	-0.00186157	0.157959
0.02723	-0.00142822	-0.00222778	0.124542
0.02725	-0.000796509	-0.00183105	0.0865173
0.02727	-0.00065918	-0.00134277	0.0448608
0.02729	-0.00107117	-0.00186157	0.0010376
0.02731	-0.00115356	-0.00262451	-0.0434265
0.02733	8.23975e-05	-0.00241089	-0.0865784
0.02735	0.00109863	-0.00137329	-0.126099
0.02737	0.000686646	-0.00012207	-0.160187
0.02739	-0.000576782	-6.10352e-05	-0.187958
0.02741	-0.000494385	-0.000671387	-0.209229
0.02743	0.000796509	-0.000976562	-0.222656
0.02745	0.000439453	-0.00115967	-0.226166
0.02747	-0.000796509	-0.0012207	-0.221405
0.02749	-0.00098877	-0.000152588	-0.207306
0.02751	8.23975e-05	0.000488281	-0.18396
0.02753	0.00137329	-0.00012207	-0.1539
0.02755	0.00140076	0.000396729	-0.116364
0.02757	0.000878906	0.000915527	-0.0750122
0.02759	5.49316e-05	0.000488281	-0.0325623
0.02761	-0.000247192	0.000854492	0.0121155
0.02763	0.000549316	0.00167847	0.0574951
0.02765	0.000823975	0.00198364	0.100555
0.02767	0.000823975	0.0017395	0.138092
0.02769	0.00126343	0.00195312	0.169403
0.02771	0.00151062	0.00216675	0.194733
0.02773	0.000741577	0.00189209	0.213287
0.02775	2.74658e-05	0.00170898	0.223694
0.02777	0.000439453	0.0015564	0.224823
0.02779	-2.74658e-05	0.00210571	0.217957
0.02781	-0.00134583	0.00234985	0.203094
0.02783	-0.00211487	0.000976562	0.179321
0.02785	-0.00211487	-0.000274658	0.148315
0.02787	-0.00098877	-0.000915527	0.111115
0.02789	-5.49316e-05	-0.00158691	0.0699463
0.02791	-5.49316e-05	-0.00189209	0.0265808
0.02793	-0.000192261	-0.00280762	-0.0194092
0.02795	-0.000164795	-0.00326538	-0.0649109
0.02797	0.000521851	-0.00244141	-0.10733
0.02799	0.000878906	-0.00192261	-0.145538
0.02801	0.000137329	-0.00164795	-0.178406
0.02803	-0.000384521	-0.00146484	-0.205536
0.02805	-0.000466919	-0.000946045	-0.223541
0.02807	-0.000933838	9.15527e-05	-0.23114
0.02809	-0.00131836	0.000518799	-0.229736
0.02811	-0.00145569	0.000152588	-0.220184
0.02813	-0.000631714	0.000305176	-0.201904
0.02815	0.000439453	0.000305176	-0.174866
0.02817	0.0010437	-0.000244141	-0.140839
0.02819	0.0022522	0.000366211	-0.100189
0.02821	0.00238953	0.000640869	-0.0561523
0.02823	0.0011261	0.000518799	-0.0113525
0.02825	-0.000274658	0.0010376	0.0345459
0.02827	-0.000878906	0.00140381	0.0787659
0.02829	-0.000466919	0.00238037	0.120392
0.02831	-0.000247192	0.00280762	0.157318
0.02833	0.000494385	0.00234985	0.186676
0.02835	0.000961304	0.00253296	0.209351
0.02837	0.000576782	0.00344849	0.224579
0.02839	5.49316e-05	0.00363159	0.230957
0.02841	-0.000302124	0.00271606	0.228058
0.02843	8.23975e-05	0.00170898	0.215881
0.02845	0.000164795	3.05176e-05	0.195709
0.02847	-0.000137329	-0.00146484	0.168213
0.02849	2.74658e-05	-0.00219727	0.133667
0.02851	-5.49316e-05	-0.00296021	0.0939026
0.02853	-0.000357056	-0.00332642	0.0505371
0.02855	-0.000549316	-0.00323486	0.00561523
0.02857	-0.000878906	-0.00241089	-0.0397034
0.02859	-0.000961304	-0.00164795	-0.0850525
0.02861	-0.000247192	-0.000457764	-0.127228
0.02863	-0.000411987	0.00088501	-0.163971
0.02865	-0.0012085	0.000671387	-0.195068
0.02867	-0.00145569	0.000518799	-0.217957
0.02869	-0.00129089	0.000335693	-0.232391
0.02871	-0.000192261	-0.000793457	-0.238373
0.02873	0.000823975	-0.000976562	-0.233643
0.02875	0.00178528	-0.000549316	-0.21875
0.02877	0.00233459	-0.000396729	-0.195099
0.02879	0.00153809	0.000335693	-0.163086
0.02881	0.00065918	0.00137329	-0.123871
0.02883	0.000411987	0.00180054	-0.0805054
0.02885	0.0011261	0.00231934	-0.0345459
0.02887	0.000906372	0.00292969	0.0126038
0.02889	0.000219727	0.00311279	0.0584717
0.02891	0.000137329	0.00216675	0.10144
0.02893	-0.00085144	0.000488281	0.139801
0.02895	-0.00159302	0.000671387	0.173096
0.02897	-0.00145569	0.00177002	0.200287
0.02899	-0.000549316	0.00146484	0.220001
0.02901	-0.000109863	0.00161743	0.231964
0.02903	-0.000247192	0.00192261	0.234772
0.02905	0.00032959	0.00125122	0.227661
0.02907	0.000576782	0.000183105	0.211517
0.02909	0.000769043	-0.000396729	0.188416
0.02911	0.000192261	-0.000610352	0.158234
0.02913	-0.000741577	-0.00115967	0.1203
0.02915	-0.000302124	-0.00164795	0.0773315
0.02917	-8.23975e-05	-0.00219727	0.0315857
0.02919	-0.000137329	-0.00247192	-0.0152588
0.02921	0	-0.00271606	-0.0629578
0.02923	-0.000549316	-0.00317383	-0.109131
0.02925	-0.000796509	-0.00231934	-0.149658
0.02927	-0.000631714	-0.00119019	-0.18396
0.02929	-0.000384521	0.000274658	-0.211029
0.02931	2.74658e-05	0.0010376	-0.230255
0.02933	-2.74658e-05	0.000549316	-0.241364
0.02935	8.23975e-05	0.00158691	-0.241364
0.02937	0.00098877	0.00222778	-0.231293
0.02939	0.00115356	0.00183105	-0.212128
0.02941	0.000274658	0.00170898	-0.184021
0.02943	0	0.00134277	-0.148773
0.02945	0.00065918	0.00210571	-0.106964
0.02947	0.00085144	0.00219727	-0.0613708
0.02949	0.00101624	0.00152588	-0.0140076
0.02951	0.00126343	0.00161743	0.0336914
0.02953	0.00123596	0.00204468	0.0798645
0.02955	0.000933838	0.00289917	0.122559
0.02957	0.000247192	0.0032959	0.159515
0.02959	-0.000109863	0.00228882	0.190552
0.02961	-0.000164795	0.000457764	0.214569
0.02963	-0.000192261	0.000183105	0.231628
0.02965	-0.000109863	0.000396729	0.239319
0.02967	-0.000274658	-0.000610352	0.236542
0.02969	-0.000274658	-0.00238037	0.225708
0.02971	-2.74658e-05	-0.00482178	0.205414
0.02973	0.000439453	-0.00549316	0.177277
0.02975	0.000631714	-0.00384521	0.142883
0.02977	0.000961304	-0.00256348	0.101746
0.02979	0.00148315	-0.00137329	0.0565796
0.02981	0.00131836	0.000396729	0.00933838
0.02983	0.00153809	0.000762939	-0.0390625
0.02985	0.0011261	0.000335693	-0.0861206
0.02987	-0.000466919	0.000579834	-0.129822
0.02989	-0.0011261	0.000366211	-0.169006
0.02991	-0.000906372	6.10352e-05	-0.20108
0.02993	-0.000137329	-0.000732422	-0.224487
0.02995	0.000357056	-0.00128174	-0.238647
0.02997	0.000604248	-0.000366211	-0.24411
0.02999	0.000823975	0.000976562	-0.240845
0.03001	0.000686646	0.00161743	-0.227875
0.03003	0.000274658	0.00119019	-0.205475
0.03005	-0.000357056	0.00167847	-0.173737
0.03007	8.23975e-05	0.00320435	-0.133942
0.03009	0.000906372	0.00393677	-0.0898438
0.03011	0.00065918	0.00445557	-0.0424805
0.03013	-0.000109863	0.00561523	0.00845337
0.03015	-0.000137329	0.00595093	0.0587769
0.03017	0.00065918	0.00509644	0.104919
0.03019	0.00065918	0.00396729	0.146759
0.03021	0.000466919	0.00222778	0.182251
0.03023	0.000137329	-0.00012207	0.210175
0.03025	-0.000714111	-0.00183105	0.229675
0.03027	-0.00098877	-0.00262451	0.239868
0.03029	-0.0010437	-0.00323486	0.242432
0.03031	-0.00115356	-0.00375366	0.236877
0.03033	-0.0012085	-0.003479	0.221863
0.03035	-0.00134583	-0.00234985	0.197174
0.03037	-0.000686646	-0.00180054	0.164185
0.03039	0.000906372	-0.00210571	0.126099
0.03041	0.00205994	-0.0017395	0.0836792
0.03043	0.00280151	-0.00131226	0.0359192
0.03045	0.00249939	-0.000946045	-0.0142212
0.03047	0.00131836	-0.000610352	-0.0632935
0.03049	0.000714111	-0.000366211	-0.109528
0.03051	-5.49316e-05	-0.00012207	-0.151733
0.03053	-0.000796509	-0.000305176	-0.188416
0.03055	-0.0011261	-0.000396729	-0.217194
0.03057	-0.00131836	-0.000488281	-0.237579
0.03059	-0.00137329	-0.000549316	-0.24939
0.03061	-0.00162048	9.15527e-05	-0.250702
0.03063	-0.0011261	0.0010376	-0.241669
0.03065	-0.000219727	0.00280762	-0.22229
0.03067	0.000796509	0.00454712	-0.194031
0.03069	0.0020874	0.00476074	-0.158905
0.03071	0.00195007	0.00479126	-0.116547
0.03073	0.0011261	0.00442505	-0.0698853
0.03075	0.000357056	0.00338745	-0.0214844
0.03077	-5.49316e-05	0.00241089	0.028595
0.03079	0.000109863	0.00119019	0.0782776
0.03081	0	0.000671387	0.125427
0.03083	0.000384521	0.000640869	0.166748
0.03085	0.000411987	-0.000427246	0.199951
0.03087	-8.23975e-05	-0.00134277	0.22525
0.03089	-0.000604248	-0.00143433	0.242157
0.03091	-0.00123596	-0.0017395	0.249023
0.03093	-0.000878906	-0.00210571	0.245911
0.03095	-0.000247192	-0.00167847	0.235016
0.03097	0.000823975	-0.00125122	0.215912
0.03099	0.00205994	-0.00183105	0.187286
0.03101	0.00255432	-0.00335693	0.149689
0.03103	0.00274658	-0.00402832	0.106201
0.03105	0.00258179	-0.00363159	0.0600281
0.03107	0.00291138	-0.00372314	0.0116577
0.03109	0.00244446	-0.00274658	-0.0376587
0.03111	0.00098877	-0.000732422	-0.0861816
0.03113	0.000357056	0.000457764	-0.131805
0.03115	-0.000741577	0.00143433	-0.172089
0.03117	-0.00137329	0.00180054	-0.20636
0.03119	-0.00214233	0.00146484	-0.232605
0.03121	-0.0032135	0.00167847	-0.248505
0.03123	-0.00285645	0.00186157	-0.255096
0.03125	-0.00260925	0.00143433	-0.252838
0.03127	-0.00109863	0.00115967	-0.239288
0.03129	0.00148315	0.00140381	-0.214935
0.03131	0.00263672	0.00216675	-0.182098
0.03133	0.00258179	0.00326538	-0.141754
0.03135	0.00129089	0.00424194	-0.0956421
0.03137	5.49316e-05	0.00494385	-0.0464478
0.03139	-0.000494385	0.00460815	0.00338745
0.03141	-0.0012085	0.00350952	0.0535583
0.03143	-0.0021698	0.00219727	0.10257
0.03145	-0.002005	-0.000213623	0.146606
0.03147	-0.000823975	-0.00305176	0.183258
0.03149	0.000274658	-0.00518799	0.212433
0.03151	0.00115356	-0.00570679	0.234833
0.03153	0.00162048	-0.0050354	0.248993
0.03155	0.00304871	-0.00421143	0.253479
0.03157	0.00428467	-0.00366211	0.248474
0.03159	0.00343323	-0.00320435	0.233643
0.03161	0.00263672	-0.0020752	0.208618
0.03163	0.00230713	-0.000457764	0.174835
0.03165	0.00173035	0.000976562	0.134857
0.03167	0.000741577	0.00119019	0.0900269
0.03169	-0.00151062	-0.00012207	0.0403442
0.03171	-0.00370789	-0.00198364	-0.0121765
0.03173	-0.00390015	-0.00238037	-0.0629578
0.03175	-0.002005	-0.00149536	-0.110138
0.03177	-0.000109863	-0.00119019	-0.153961
0.03179	-0.000109863	-0.000854492	-0.192383
0.03181	-0.000631714	-0.000793457	-0.223694
0.03183	-0.000576782	-0.000396729	-0.245911
0.03185	-0.000109863	0.00106812	-0.25766
0.03187	0.000549316	0.00192261	-0.260345
0.03189	0.000878906	0.00326538	-0.25174
0.03191	0.000494385	0.00527954	-0.230927
0.03193	-0.000192261	0.00567627	-0.20163
0.03195	-0.000576782	0.00524902	-0.165497
0.03197	-0.000357056	0.00494385	-0.122681
0.03199	-0.00032959	0.00460815	-0.0747375
0.03201	-0.00109863	0.00372314	-0.0235901
0.03203	-0.00153809	0.00161743	0.0280457
0.03205	-0.00153809	-0.00125122	0.0772095
0.03207	-0.00137329	-0.00317383	0.123383
0.03209	-0.000521851	-0.0038147	0.165436
0.03211	0.000302124	-0.00445557	0.200714
0.03213	0.000549316	-0.00491333	0.228577
0.03215	0.000906372	-0.00396729	0.248688
0.03217	0.00178528	-0.00204468	0.259125
0.03219	0.00307617	-0.000732422	0.258545
0.03221	0.00390015	-0.000488281	0.247101
0.03223	0.00340576	-0.000427246	0.226501
0.03225	0.00241699	0.000213623	0.196808
0.03227	0.00137329	0.000640869	0.159393
0.03229	-0.000219727	0.000854492	0.117126
0.03231	-0.00241699	0.000701904	0.0695801
0.03233	-0.00335083	-0.000640869	0.0178833
0.03235	-0.00227966	-0.000823975	-0.0349731
0.03237	-0.00085144	-0.000823975	-0.086731
0.03239	-0.000631714	-0.00161743	-0.13446
0.03241	-0.00126343	-0.00115967	-0.176422
0.03243	-0.000521851	-0.000976562	-0.212341
0.03245	0.00107117	6.10352e-05	-0.239929
0.03247	0.00126343	0.00189209	-0.257172
0.03249	0.000549316	0.00228882	-0.264893
0.03251	0.000109863	0.00296021	-0.261749
0.03253	0.000302124	0.00427246	-0.246735
0.03255	0	0.00512695	-0.222382
0.03257	-0.000686646	0.00546265	-0.190216
0.03259	-0.000549316	0.00491333	-0.150421
0.03261	-0.000411987	0.00369263	-0.103912
0.03263	-0.00115356	0.00259399	-0.0529785
0.03265	-0.00151062	0.00256348	-0.00012207
0.03267	-0.000961304	0.0015564	0.052063
0.03269	-0.000384521	-0.00177002	0.100861
0.03271	0.000384521	-0.00424194	0.145233
0.03273	0.000823975	-0.00463867	0.184326
0.03275	0.00118103	-0.00442505	0.21698
0.03277	0.0020874	-0.00427246	0.241974
0.03279	0.00274658	-0.00418091	0.257294
0.03281	0.0033783	-0.00335693	0.262299
0.03283	0.00390015	-0.00146484	0.257568
0.03285	0.00307617	-0.000183105	0.243378
0.03287	0.00129089	-6.10352e-05	0.218994
0.03289	-0.000302124	0.000274658	0.185089
0.03291	-0.00107117	0.000915527	0.144257
0.03293	-0.00131836	0.0010376	0.0979004
0.03295	-0.00085144	0.000488281	0.0471802
0.03297	-0.000466919	0.000671387	-0.00595093
0.03299	-0.000631714	0.00213623	-0.059082
0.03301	-0.00032959	0.00280762	-0.109467
0.03303	-0.000576782	0.00164795	-0.156311
0.03305	-0.00123596	6.10352e-05	-0.198212
0.03307	-0.000714111	-0.000518799	-0.232117
0.03309	8.23975e-05	-0.000640869	-0.256195
0.03311	0.000247192	-0.000518799	-0.268951
0.03313	0.000384521	0.000213623	-0.269897
0.03315	0.000137329	0.0015564	-0.260193
0.03317	-0.000576782	0.00357056	-0.240448
0.03319	-0.00131836	0.00540161	-0.21106
0.03321	-0.00167542	0.00570679	-0.174042
0.03323	-0.00131836	0.00427246	-0.130646
0.03325	-0.0011261	0.00283813	-0.0817871
0.03327	-0.00153809	0.00219727	-0.02948
0.03329	-0.000796509	0.00100708	0.0235901
0.03331	0.000494385	-0.00119019	0.0750122
0.03333	0.00162048	-0.00344849	0.123505
0.03335	0.00260925	-0.00402832	0.167664
0.03337	0.00236206	-0.0038147	0.20575
0.03339	0.00123596	-0.00411987	0.235657
0.03341	0.000961304	-0.00418091	0.25592
0.03343	0.00151062	-0.00396729	0.265747
0.03345	0.00115356	-0.00320435	0.265289
0.03347	0.000411987	-0.00192261	0.256226
0.03349	-0.000137329	-0.000762939	0.237091
0.03351	-0.000219727	0.000549316	0.208069
0.03353	0.000521851	0.00216675	0.170959
0.03355	0.000549316	0.00228882	0.126068
0.03357	-0.000247192	0.000732422	0.0756836
0.03359	-0.00032959	9.15527e-05	0.0225525
0.03361	-8.23975e-05	0.000762939	-0.0315552
0.03363	-0.000302124	0.00152588	-0.0844116
0.03365	5.49316e-05	0.00201416	-0.133942
0.03367	0.000521851	0.00152588	-0.178711
0.03369	0.00032959	0.000915527	-0.217102
0.03371	-0.000164795	0.00128174	-0.246765
0.03373	-0.00098877	0.00198364	-0.265961
0.03375	-0.00156555	0.0017395	-0.274292
0.03377	-0.00219727	0.000823975	-0.272064
0.03379	-0.00236206	0.000274658	-0.258606
0.03381	-0.00197754	0.000183105	-0.234497
0.03383	-0.0011261	0.000610352	-0.200897
0.03385	-0.000219727	0.000671387	-0.159637
0.03387	-0.000192261	0.000701904	-0.111847
0.03389	-0.000164795	0.00131226	-0.0585327
0.03391	0.000247192	0.00137329	-0.00387573
0.03393	0.000769043	0.000671387	0.0489502
0.03395	0.00032959	-0.000518799	0.0996399
0.03397	-0.000137329	-0.0015564	0.14743
0.03399	0.000384521	-0.00241089	0.190155
0.03401	0.0011261	-0.00335693	0.224701
0.03403	0.00214233	-0.00408936	0.249817
0.03405	0.00277405	-0.00415039	0.265442
0.03407	0.00227966	-0.00390625	0.271118
0.03409	0.00123596	-0.00363159	0.26651
0.03411	0.000247192	-0.00250244	0.251434
0.03413	-0.000604248	-0.00137329	0.226379
0.03415	-0.00137329	-0.00109863	0.192444
0.03417	-0.00214233	-0.000366211	0.151672
0.03419	-0.00184021	0.000915527	0.10495
0.03421	-0.000164795	0.0027771	0.0534058
0.03423	0.000796509	0.00408936	-9.15527e-05
0.03425	0.00131836	0.0032959	-0.0549011
0.03427	0.00214233	0.0027771	-0.108551
0.03429	0.00241699	0.00241089	-0.15802
0.03431	0.00162048	0.00143433	-0.201935
0.03433	0.00032959	0.00109863	-0.236877
0.03435	-0.00085144	0.00128174	-0.261383
0.03437	-0.00195007	0.00189209	-0.275024
0.03439	-0.0020874	0.00186157	-0.278473
0.03441	-0.00249939	0.00167847	-0.270691
0.03443	-0.0032959	0.00134277	-0.25177
0.03445	-0.0031311	-0.000335693	-0.223907
0.03447	-0.00277405	-0.000457764	-0.185699
0.03449	-0.00197754	0.000183105	-0.139954
0.03451	-0.000494385	0.000274658	-0.0899353
0.03453	0.0011261	0.000854492	-0.0358887
0.03455	0.00247192	0.000427246	0.0193787
0.03457	0.00241699	-0.00012207	0.0743103
0.03459	0.002005	-0.000671387	0.125671
0.03461	0.0020874	-0.00180054	0.170959
0.03463	0.00184021	-0.00265503	0.209839
0.03465	0.00129089	-0.00360107	0.240295
0.03467	2.74658e-05	-0.0039978	0.261963
0.03469	-0.00118103	-0.00378418	0.273804
0.03471	-0.000549316	-0.00292969	0.275269
0.03473	0.000219727	-0.00137329	0.26651
0.03475	-0.000137329	-0.000396729	0.246277
0.03477	-0.000796509	0.000701904	0.216797
0.03479	-0.000274658	0.0015564	0.179047
0.03481	0.00134583	0.00149536	0.133392
0.03483	0.00203247	0.00180054	0.082489
0.03485	0.00153809	0.0020752	0.0275574
0.03487	0.000714111	0.00265503	-0.0280151
0.03489	0.000357056	0.00314331	-0.0819702
0.03491	0.000466919	0.00253296	-0.133911
0.03493	-5.49316e-05	0.00219727	-0.180695
0.03495	-0.000631714	0.00247192	-0.220062
0.03497	-0.000769043	0.00253296	-0.25119
0.03499	-0.00085144	0.00189209	-0.272583
0.03501	-0.00109863	0.00134277	-0.282166
0.03503	-0.00211487	0.00112915	-0.280304
0.03505	-0.00302124	0.00112915	-0.26767
0.03507	-0.00282898	0.000976562	-0.244324
0.03509	-0.00192261	-0.000518799	-0.211517
0.03511	-0.00118103	-0.00167847	-0.169312
0.03513	-0.000906372	-0.00161743	-0.120178
0.03515	-0.000302124	-0.00088501	-0.0665283
0.03517	0.000494385	3.05176e-05	-0.0101624
0.03519	0.00131836	-0.000427246	0.0456543
0.03521	0.00247192	-0.00128174	0.0995178
0.03523	0.00282898	-0.00186157	0.14917
0.03525	0.00255432	-0.00247192	0.192932
0.03527	0.00236206	-0.00268555	0.228943
0.03529	0.002005	-0.00308228	0.255493
0.03531	0.00118103	-0.00299072	0.273224
0.03533	-0.000164795	-0.00250244	0.280853
0.03535	-0.00131836	-0.00195312	0.276886
0.03537	-0.00140076	-0.000976562	0.261993
0.03539	-0.000549316	0	0.237396
0.03541	0.000796509	0.000915527	0.203461
0.03543	0.00159302	0.00192261	0.160889
0.03545	0.000933838	0.0027771	0.112244
0.03547	0.000576782	0.0022583	0.0581665
0.03549	0.00098877	0.00170898	0.00146484
0.03551	0.00118103	0.00222778	-0.0541382
0.03553	0.000796509	0.00213623	-0.108093
0.03555	0.000274658	0.00192261	-0.158447
0.03557	-0.000384521	0.00180054	-0.203003
0.03559	-0.0010437	0.00210571	-0.238556
0.03561	-0.00145569	0.00299072	-0.263916
0.03563	-0.00184021	0.00357056	-0.28006
0.03565	-0.00184021	0.00344849	-0.285004
0.03567	-0.00170288	0.00158691	-0.27948
0.03569	-0.00175781	-0.000244141	-0.263092
0.03571	-0.00181274	-0.000579834	-0.234253
0.03573	-0.00238953	-0.00158691	-0.196686
0.03575	-0.00211487	-0.00253296	-0.151428
0.03577	-0.00098877	-0.0022583	-0.0990601
0.03579	0.000741577	-0.0020752	-0.0427856
0.03581	0.00214233	-0.00219727	0.0151062
0.03583	0.00219727	-0.00241089	0.0718079
0.03585	0.00255432	-0.00244141	0.125061
0.03587	0.00296631	-0.00210571	0.172852
0.03589	0.00296631	-0.00244141	0.213623
0.03591	0.00307617	-0.00222778	0.246796
0.03593	0.00249939	-0.00100708	0.270691
0.03595	0.00189514	-0.000396729	0.283875
0.03597	0.000466919	-0.000518799	0.285522
0.03599	-0.00101624	9.15527e-05	0.276154
0.03601	-0.000961304	0.000976562	0.256012
0.03603	-0.000878906	0.00140381	0.226196
0.03605	-0.000411987	0.00222778	0.188171
0.03607	0.000631714	0.00302124	0.142181
0.03609	0.000933838	0.0032959	0.0904846
0.03611	0.000411987	0.00247192	0.0341492
0.03613	0.000302124	0.00164795	-0.0243835
0.03615	0.000741577	0.00204468	-0.0807495
0.03617	0.000878906	0.00195312	-0.133789
0.03619	0.000521851	0.00222778	-0.181458
0.03621	-0.000109863	0.0027771	-0.222198
0.03623	-0.000274658	0.0020752	-0.255463
0.03625	-0.000576782	0.00115967	-0.278656
0.03627	-0.00140076	0.000732422	-0.289856
0.03629	-0.00153809	0.00012207	-0.290161
0.03631	-0.00115356	-0.000518799	-0.279114
0.03633	-0.0010437	-0.00088501	-0.255646
0.03635	-0.00101624	-0.000762939	-0.22113
0.03637	-5.49316e-05	-0.000488281	-0.177856
0.03639	0.00085144	-0.00149536	-0.128784
0.03641	0.000439453	-0.00259399	-0.0746155
0.03643	0.000411987	-0.00271606	-0.0168457
0.03645	0.0012085	-0.00292969	0.0405884
0.03647	0.00142822	-0.00289917	0.0968018
0.03649	0.00123596	-0.00317383	0.148926
0.03651	0.00140076	-0.0027771	0.195099
0.03653	0.00195007	-0.00143433	0.234192
0.03655	0.00252686	-0.000213623	0.263641
0.03657	0.00302124	0.000793457	0.283173
0.03659	0.00247192	0.00109863	0.290833
0.03661	0.000604248	0.0012207	0.286438
0.03663	0.000247192	0.00167847	0.271545
0.03665	0.00118103	0.00192261	0.246765
0.03667	0.000769043	0.00238037	0.21283
0.03669	0.000411987	0.00259399	0.169891
0.03671	0.000466919	0.00247192	0.119995
0.03673	0.000219727	0.00262451	0.0654907
0.03675	0.000521851	0.00283813	0.00878906
0.03677	0.000631714	0.00283813	-0.0477295
0.03679	0.000274658	0.00177002	-0.104401
0.03681	-0.000631714	0.000305176	-0.158691
0.03683	-0.00131836	0.000213623	-0.206451
0.03685	-0.000961304	0.000579834	-0.244904
0.03687	-0.000439453	0.000427246	-0.272644
0.03689	-5.49316e-05	-0.000579834	-0.29071
0.03691	0.000164795	-0.0020752	-0.298676
0.03693	0.00032959	-0.00189209	-0.29422
0.03695	0.000302124	-0.000915527	-0.276855
0.03697	0.000164795	-0.0017395	-0.247833
0.03699	-2.74658e-05	-0.00372314	-0.208893
0.03701	-0.000466919	-0.0050354	-0.161407
0.03703	-0.000631714	-0.00457764	-0.107086
0.03705	-0.000357056	-0.00250244	-0.0483093
0.03707	-0.000137329	-0.000915527	0.0119324
0.03709	0.00032959	-0.00119019	0.0708008
0.03711	0.000933838	-0.0017395	0.125824
0.03713	0.00126343	-0.00109863	0.17453
0.03715	0.00164795	0.000610352	0.217255
0.03717	0.0022522	0.00213623	0.252899
0.03719	0.00211487	0.00195312	0.27771
0.03721	0.00129089	0.00183105	0.292023
0.03723	0.000192261	0.00274658	0.295258
0.03725	-2.74658e-05	0.00369263	0.286713
0.03727	0.000878906	0.00439453	0.268005
0.03729	0.000878906	0.00390625	0.238251
0.03731	0.000933838	0.00292969	0.198792
0.03733	0.00173035	0.00265503	0.151917
0.03735	0.00115356	0.00250244	0.0988159
0.03737	0.00140076	0.00247192	0.041626
0.03739	0.0012085	0.00271606	-0.0177002
0.03741	-0.000714111	0.00247192	-0.0765076
0.03743	-0.00230713	0.0015564	-0.132721
0.03745	-0.00392761	0.000549316	-0.183899
0.03747	-0.00346069	9.15527e-05	-0.227173
0.03749	-0.00167542	6.10352e-05	-0.26123
0.03751	-0.000823975	-0.000366211	-0.285553
0.03753	0.000631714	-0.00125122	-0.300323
0.03755	0.00167542	-0.00271606	-0.303589
0.03757	0.00167542	-0.00411987	-0.291687
0.03759	0.0010437	-0.00463867	-0.266083
0.03761	8.23975e-05	-0.00506592	-0.232086
0.03763	-0.000823975	-0.00509644	-0.190948
0.03765	-0.00098877	-0.00491333	-0.141083
0.03767	-0.000274658	-0.00466919	-0.0831604
0.03769	0.000109863	-0.00393677	-0.0218811
0.03771	0.000604248	-0.00341797	0.0374756
0.03773	0.000466919	-0.0020752	0.0948486
0.03775	0.000576782	-0.000152588	0.150085
0.03777	0.0011261	0.00161743	0.200409
0.03779	0.000219727	0.00302124	0.240784
0.03781	0.00065918	0.00335693	0.269012
0.03783	0.00178528	0.00317383	0.287903
0.03785	0.00129089	0.00289917	0.298309
0.03787	0.000961304	0.00256348	0.296661
0.03789	0.000384521	0.00137329	0.281738
0.03791	0.000137329	0.00106812	0.257812
0.03793	0.00107117	0.00250244	0.225342
0.03795	0.00109863	0.00350952	0.183319
0.03797	0.000521851	0.00363159	0.132996
0.03799	0.00115356	0.00259399	0.0752869
0.03801	0.00115356	0.0017395	0.0149536
0.03803	0.000109863	0.00119019	-0.0455017
0.03805	-0.000604248	0.00012207	-0.10553
0.03807	-0.00142822	-0.000427246	-0.160919
0.03809	-0.00219727	-0.000579834	-0.209747
0.03811	-0.00214233	-0.000854492	-0.25
0.03813	-0.00151062	-0.00241089	-0.28067
0.03815	-0.000796509	-0.00360107	-0.300873
0.03817	-0.000823975	-0.00320435	-0.308258
0.03819	-0.00115356	-0.00463867	-0.303741
0.03821	-0.000247192	-0.00610352	-0.286438
0.03823	0.00085144	-0.00558472	-0.2565
0.03825	0.00115356	-0.00476074	-0.217133
0.03827	0.00142822	-0.00357056	-0.169464
0.03829	0.00118103	-0.00280762	-0.115387
0.03831	0.000137329	-0.00244141	-0.0569153
0.03833	-0.00123596	-0.00198364	0.00393677
0.03835	-0.00156555	-0.00125122	0.0637512
0.03837	-0.000302124	-0.000183105	0.120911
0.03839	0.00098877	0.000610352	0.173035
0.03841	0.0012085	0.00125122	0.218384
0.03843	0.0012085	0.00234985	0.25647
0.03845	0.00137329	0.00326538	0.283783
0.03847	0.0011261	0.00338745	0.298401
0.03849	0.000796509	0.00308228	0.302368
0.03851	0.00065918	0.00357056	0.296722
0.03853	0.00098877	0.00448608	0.27948
0.03855	0.00098877	0.00405884	0.248932
0.03857	0.000494385	0.0027771	0.208649
0.03859	0.000466919	0.00161743	0.16217
0.03861	0.000576782	0.000762939	0.108551
0.03863	5.49316e-05	0.000732422	0.0489502
0.03865	-0.000521851	0.000610352	-0.0133362
0.03867	-0.000411987	-0.000549316	-0.0747375
0.03869	0.000192261	-0.0015564	-0.132568
0.03871	0.000192261	-0.00262451	-0.186676
0.03873	-0.00126343	-0.00262451	-0.233978
0.03875	-0.00233459	-0.00183105	-0.270905
0.03877	-0.00164795	-0.00241089	-0.29657
0.03879	-0.00156555	-0.00213623	-0.309143
0.03881	-0.00195007	-0.00213623	-0.310455
0.03883	-0.00129089	-0.00418091	-0.301147
0.03885	-0.000302124	-0.00421143	-0.277405
0.03887	0.000576782	-0.00323486	-0.241608
0.03889	0.00137329	-0.00335693	-0.19809
0.03891	0.00167542	-0.00314331	-0.147247
0.03893	0.00107117	-0.00241089	-0.0899658
0.03895	5.49316e-05	-0.000823975	-0.028595
0.03897	-0.000411987	0.000610352	0.0334167
0.03899	-2.74658e-05	0.00137329	0.0931396
0.03901	-0.000109863	0.00204468	0.149078
0.03903	-0.000823975	0.00265503	0.198273
0.03905	-0.000769043	0.00354004	0.239594
0.03907	-0.000247192	0.00393677	0.2724
0.03909	0.000439453	0.00350952	0.294617
0.03911	0.000933838	0.00238037	0.305267
0.03913	0.00126343	0.00189209	0.304749
0.03915	0.00170288	0.00241089	0.293488
0.03917	0.00153809	0.00241089	0.269897
0.03919	0.000714111	0.00271606	0.235748
0.03921	0.000164795	0.00280762	0.193848
0.03923	0.000137329	0.00189209	0.142975
0.03925	-0.000192261	0.000701904	0.0841064
0.03927	-0.000823975	-0.000366211	0.0212097
0.03929	-0.00065918	-0.000518799	-0.0410461
0.03931	-0.000466919	-0.000793457	-0.101318
0.03933	-0.000796509	-0.00161743	-0.159149
0.03935	-0.000549316	-0.0020752	-0.2117
0.03937	-0.000137329	-0.00283813	-0.255829
0.03939	-8.23975e-05	-0.00375366	-0.288696
0.03941	-0.000411987	-0.00436401	-0.310059
0.03943	-0.00137329	-0.00497437	-0.318848
0.03945	-0.00162048	-0.00485229	-0.313568
0.03947	-0.00140076	-0.00424194	-0.295197
0.03949	-0.0012085	-0.00344849	-0.265533
0.03951	-2.74658e-05	-0.00189209	-0.225677
0.03953	0.000219727	-0.000946045	-0.177094
0.03955	-2.74658e-05	-0.000762939	-0.121918
0.03957	0.000302124	-6.10352e-05	-0.0617981
0.03959	-0.000439453	0.000335693	-0.000396729
0.03961	-0.000137329	0.000793457	0.0607605
0.03963	0.00129089	0.00201416	0.120117
0.03965	0.00175781	0.00299072	0.174286
0.03967	0.00189514	0.00341797	0.221405
0.03969	0.00109863	0.00296021	0.259369
0.03971	0.000521851	0.00213623	0.287292
0.03973	0.000769043	0.00253296	0.305237
0.03975	0.000604248	0.00326538	0.312317
0.03977	0.000219727	0.00357056	0.307007
0.03979	-0.000137329	0.00338745	0.289459
0.03981	0.000302124	0.00265503	0.260498
0.03983	0.00107117	0.00167847	0.220184
0.03985	0.000769043	0.000549316	0.171875
0.03987	-0.000247192	-0.00012207	0.117157
0.03989	-0.000549316	-0.000854492	0.0562439
0.03991	-0.000302124	-0.0022583	-0.00750732
0.03993	-0.000933838	-0.00344849	-0.0709839
0.03995	-0.00126343	-0.00341797	-0.130829
0.03997	-0.00107117	-0.00247192	-0.185699
0.03999	-0.00085144	-0.00186157	-0.234192
[truncated: 33,001 more rows]

[truncated: 9 more sheets: Fig4d, Fig4e, Fig4f, Fig5a, Fig5b, Fig5c, Fig5d, Fig5e, Fig5f]
